# Supplementary material for: BEExact: a Metataxonomic Database Tool for High-Resolution Inference of Bee-Associated Microbial Communities
Source: mSystems. 2021 Apr 6;6(2):e00082-21. doi: 10.1128/mSystems.00082-21 (PMC8546966; doi:10.1128/mSystems.00082-21)
Supplement: DATA SET S1 [file msystems.00082-21-sd001.xlsx]

## Sheet: A
Data S1-A. Original capture list of 8,869 redundant sequences from bee hosts.
accession	NCBI:txid
AB480749	29385
AB480750	152682
AB480751	600630
AB480752	600631
AB480753	562
AB480754	600632
AB480755	126385
AB480756	600633
AB480757	152682
AB480758	600634
AB480759	29385
AB480760	1423
AB480761	57704
AB480762	600635
AB480763	600636
AB480764	152682
AB480765	600640
AB480766	152682
AB480767	600637
AB480768	600641
AB480769	152682
AB480770	600642
AB480771	338565
AB480772	600643
AB480773	1396
AB480774	152682
AB480775	338565
AB480776	562
AB480777	562
AB480778	1423
AB480779	600638
AB480780	152682
AB480781	600639
AB480782	1396
AB480783	29385
AB557595	1120937
AB557596	755139
AB562507	766497
AB562508	766498
AB668062	77133
AB668063	77133
AB668064	77133
AB668065	77133
AB668066	77133
AB668067	77133
AB668068	77133
AB668069	77133
AB668070	77133
AB668071	77133
AB668072	77133
AB668073	77133
AB668074	77133
AB668075	77133
AB668076	77133
AB668077	77133
AB668078	77133
AB697137	1143283
AB697138	1143284
AB697139	1143285
AB697140	1143286
AB697141	1143287
AB697142	1143288
AB697143	1143289
AB697144	1143290
AB697145	1143291
AB697146	1143292
AB697147	1143293
AB777200	1284459
AB777201	1284460
AB777202	1284461
AB777203	1290
AB777204	1684
AB777205	1284462
AB777206	1284463
AB777207	1284464
AB777208	1284465
AB777209	1631
AB777210	148814
AB777211	1284466
AB777212	1284467
AB810023	1309739
AB810024	1309740
AB810025	1309741
AB810026	1309742
AB810027	1309743
AB810028	1309744
AB810029	1309745
AB810030	1309746
AB810031	1309747
AB810032	1309748
AB810033	1309749
AB810034	1309750
AB810035	1309751
AB810036	1309752
AB810037	1309753
AB810038	1309754
AB810039	1309755
AB824732	1396
AF510389	196018
AJ971845	330219
AJ971846	330220
AJ971847	91750
AJ971848	330276
AJ971849	91750
AJ971850	91750
AJ971851	330277
AJ971852	330278
AJ971853	330221
AJ971854	330222
AJ971855	330223
AJ971856	330224
AJ971857	91750
AJ971858	330225
AJ971859	330226
AJ971860	330227
AJ971861	330228
AJ971862	330279
AJ971863	330229
AJ971864	330230
AJ971865	330231
AJ971866	330232
AJ971867	330233
AJ971868	330234
AJ971869	330235
AJ971870	330280
AJ971871	330236
AJ971872	330281
AJ971873	330282
AJ971874	330237
AJ971875	330283
AJ971876	330284
AJ971877	330285
AJ971878	330286
AJ971879	330238
AJ971880	330287
AJ971881	330239
AJ971882	330240
AJ971883	330241
AJ971884	330242
AJ971885	330243
AJ971886	330244
AY370183	153152
AY370184	165187
AY370185	104108
AY370186	104108
AY370187	104108
AY370188	254436
AY370189	1196083
AY370190	254438
AY370191	1196095
AY370192	1196095
AY667698	303538
AY667699	303539
AY667700	303540
AY667701	1499636
DQ339659	1396
DQ403193	1352
EF187231	1684
EF187232	435960
EF187233	435957
EF187234	1684
EF187235	1684
EF187236	1684
EF187237	1687
EF187238	1687
EF187239	148814
EF187240	435964
EF187241	1218493
EF187242	1218494
EF187243	1218507
EF187244	1218508
EF187245	1218492
EF187246	1464
EF187247	435967
EF187248	435970
EF187249	435968
EF187250	435969
EF565935	443252
EF565936	443242
EF565937	443243
EF565938	443251
EF565939	443248
EF565940	443246
EF565941	443245
EF565942	443247
EF565943	443249
EF565944	443250
EF565945	443244
EU055544	104108
EU055546	208548
EU055547	86473
EU055548	1196083
EU055550	208548
EU055553	86473
EU055554	1196083
EU127549	471511
EU127550	686666
EU195328	1423
EU195329	1423
EU195330	1423
EU428009	33959
EU428010	1624
EU428011	1352
EU428012	1352
EU780913	33959
GQ374178	665579
GQ451606	148814
GQ451607	669286
GQ451609	669284
GQ451610	148814
GQ451611	669285
GQ451612	669287
GQ451613	148814
GQ451614	669274
GQ451615	1628
GQ451616	669273
GQ451617	148814
GQ451618	148814
GQ451619	669289
GQ451620	148814
GQ451621	669288
GQ451622	669272
GQ451623	148814
GQ451625	669276
GQ451626	669281
GQ451627	669279
GQ451628	669278
GQ451629	669280
GQ451630	669277
GQ451631	148814
GQ451632	669267
GQ451633	669271
GQ451634	669275
GQ451635	148814
GQ451636	148814
GQ451637	669269
GQ451638	669282
GQ451639	669283
GQ451640	148814
GQ451641	148814
GQ451642	148814
GQ451644	669263
GQ451645	669264
GQ451646	148814
GQ451647	669266
GQ451648	669268
GQ451649	669265
GQ451650	148814
GQ855220	615
GU233457	701765
GU233458	701761
GU233459	701760
GU233462	701764
GU233463	701763
GU233464	148814
GU233465	701767
GU993267	1276258
HE613272	77133
HE613278	77133
HE613279	77133
HE613280	77133
HE613281	77133
HE613298	77133
HE613299	77133
HE613300	77133
HE613303	77133
HE613304	77133
HE613309	77133
HE613310	77133
HE613311	77133
HE613312	77133
HM008717	169973
HM008718	86473
HM008719	254438
HM008720	254438
HM008721	153152
HM008722	165433
HM008723	189668
HM008724	316088
HM008725	159447
HM027639	1590
HM027641	303538
HM027642	1613
HM027645	1351
HM027646	762075
HM027647	762076
HM027648	762077
HM027649	762078
HM037700	877458
HM037701	877457
HM037702	877456
HM046249	877458
HM046250	877457
HM046251	877456
HM046565	86473
HM046566	86473
HM046567	86473
HM046568	153152
HM046569	86473
HM046570	86473
HM046571	86473
HM046572	86473
HM046573	86473
HM046574	86473
HM046575	165187
HM046576	153152
HM046577	83428
HM046578	86473
HM046579	153152
HM046580	153152
HM046581	86473
HM046582	344338
HM108361	208549
HM108362	208549
HM108363	244328
HM108364	208549
HM108365	208549
HM108366	86027
HM108367	208549
HM108368	208549
HM108369	208549
HM108370	244328
HM108371	208549
HM108372	208549
HM108373	86027
HM108374	208549
HM108375	86027
HM108376	208549
HM108377	86027
HM108378	208549
HM108379	208549
HM108380	86027
HM108381	208549
HM108382	208549
HM108383	244328
HM108384	208549
HM108385	208549
HM108386	208549
HM108387	244328
HM108388	208549
HM108389	208549
HM108390	208549
HM108391	86027
HM108392	208549
HM108393	208549
HM108394	86027
HM108395	208549
HM108396	86473
HM108397	208549
HM108398	208549
HM108399	208549
HM108400	208549
HM108401	208549
HM108402	208549
HM108403	208549
HM108404	86027
HM108405	208549
HM108406	244328
HM108407	244328
HM108408	244328
HM108409	244328
HM108410	208549
HM108411	86027
HM108412	86027
HM108413	244328
HM108414	208549
HM108415	208549
HM108416	208549
HM108417	208549
HM108418	244328
HM108419	86027
HM108420	208549
HM108421	208549
HM108422	208549
HM108423	244328
HM108424	208549
HM108425	208549
HM108426	86027
HM108427	244328
HM108428	208549
HM108429	208549
HM108430	208549
HM108431	244328
HM108432	86027
HM108433	208549
HM108434	244328
HM108435	208549
HM108436	208549
HM108437	208549
HM108438	244328
HM108439	208549
HM108440	86027
HM108441	208549
HM108442	86027
HM108443	86027
HM108444	86027
HM108445	86027
HM108446	208549
HM108447	208549
HM108448	208549
HM108449	1196095
HM108450	86027
HM108451	86027
HM108452	208549
HM108453	208549
HM108454	86027
HM108455	86027
HM108456	208549
HM108457	208549
HM108458	208549
HM108459	169975
HM108460	152509
HM108461	208549
HM108462	86027
HM108463	208549
HM108464	86027
HM108465	86027
HM108466	86027
HM108467	208549
HM108468	86027
HM108469	86027
HM108470	86027
HM108471	86027
HM108472	86027
HM108473	86027
HM108474	208549
HM108475	86027
HM108476	208549
HM108477	86027
HM108478	86027
HM108479	86027
HM108480	86027
HM108481	86027
HM108482	86027
HM108483	86027
HM108484	169975
HM108485	86027
HM108486	169975
HM108487	86027
HM108488	208549
HM108489	86027
HM108490	208549
HM108491	86027
HM108492	208548
HM108493	86027
HM108494	86027
HM108495	208549
HM108496	86027
HM108498	86027
HM108499	208549
HM108500	208549
HM108501	208549
HM108502	152509
HM108503	208549
HM108504	208549
HM108505	244328
HM108506	208549
HM108507	208549
HM108508	208549
HM108509	86027
HM108510	208549
HM108511	86027
HM108512	86027
HM108513	86027
HM108514	86027
HM108515	86027
HM108516	208548
HM108517	86027
HM108518	86027
HM108519	86027
HM108520	86027
HM108521	86027
HM108522	86473
HM108523	86027
HM108524	86027
HM108525	86027
HM108526	86027
HM108527	86027
HM108528	86027
HM108529	86027
HM108530	86027
HM108531	86027
HM108532	86027
HM108533	86027
HM108534	86473
HM108535	86027
HM108536	86027
HM108537	86027
HM108538	86027
HM108539	86027
HM108540	86473
HM108541	86027
HM108542	1196095
HM108543	86027
HM108544	86027
HM108545	86027
HM108546	86027
HM108547	86027
HM108548	86027
HM108549	86027
HM108550	86027
HM108551	86027
HM108552	86027
HM108553	86027
HM108554	86027
HM108555	86027
HM108556	86027
HM108557	86027
HM108558	86027
HM108559	86027
HM108560	86027
HM108561	86027
HM108562	86027
HM108563	1196095
HM108564	86027
HM108565	86027
HM108566	86027
HM108567	86027
HM108568	86027
HM108569	86027
HM108570	86027
HM108571	86027
HM108572	86027
HM108573	86027
HM108574	86027
HM108575	86027
HM108576	86027
HM108577	86027
HM108578	86473
HM108579	86027
HM108580	86027
HM108581	86027
HM108582	86027
HM108583	86027
HM108584	86027
HM108585	86027
HM108586	86027
HM108587	86027
HM108588	86027
HM108589	86027
HM108590	86027
HM108591	86027
HM108592	86027
HM108593	86027
HM108594	86027
HM108595	86027
HM108596	86027
HM108597	86027
HM108598	86027
HM108599	86027
HM108600	86027
HM108601	86027
HM108602	86027
HM108603	86027
HM108604	86027
HM108605	86027
HM108606	86027
HM108607	86027
HM108608	86027
HM108609	86027
HM108610	152507
HM108611	86027
HM108612	86027
HM108613	86027
HM108614	86027
HM108615	86027
HM108616	86027
HM108617	86027
HM108618	86027
HM108619	86027
HM108620	86027
HM108621	86027
HM108622	86027
HM108623	86027
HM108624	86027
HM108625	86027
HM108627	86027
HM108628	86027
HM108629	86027
HM108630	86027
HM108631	86027
HM108632	86027
HM108633	86027
HM108634	86027
HM108635	86027
HM108636	86027
HM108637	86027
HM108638	86027
HM108639	86027
HM108640	86027
HM108641	86027
HM108642	86027
HM108643	86027
HM108644	86027
HM108645	86027
HM108646	86027
HM108647	86027
HM108648	86027
HM108649	86027
HM108650	86027
HM108651	86027
HM108653	86027
HM108654	86027
HM108655	86027
HM108656	86027
HM108657	86027
HM108658	86027
HM108659	86027
HM108661	86027
HM108662	208548
HM108663	208549
HM108664	208548
HM108665	208548
HM108666	208548
HM108667	208548
HM108668	208548
HM108669	208548
HM108670	208548
HM108671	208548
HM108672	208548
HM108673	208548
HM108674	208548
HM108675	208548
HM108676	208548
HM108677	208548
HM108678	208548
HM108679	208548
HM108680	208548
HM108681	208548
HM108682	208548
HM108683	208548
HM108684	208548
HM108685	208548
HM108686	208548
HM108687	208548
HM108688	208548
HM108689	208548
HM108690	208548
HM108691	208548
HM108692	208548
HM108693	208548
HM108694	208548
HM108695	208548
HM108696	208548
HM108697	86027
HM108698	208548
HM108699	208548
HM108700	208548
HM108701	208548
HM108702	208548
HM108703	1196083
HM108704	208548
HM108705	208548
HM108706	208548
HM108707	208548
HM108708	208548
HM108709	208548
HM108710	208548
HM108711	208548
HM108712	208548
HM108713	208548
HM108714	208548
HM108715	208548
HM108716	208548
HM108717	208548
HM108718	208548
HM108719	208548
HM108720	208548
HM108721	208548
HM108722	208548
HM108723	208548
HM108724	208548
HM108725	208548
HM108726	208548
HM108727	1196083
HM108728	208548
HM108729	208548
HM108730	208548
HM108731	1196083
HM108732	208548
HM108733	208548
HM108734	208548
HM108735	208548
HM108736	86027
HM108737	208548
HM108738	208548
HM108739	208548
HM108740	86027
HM108741	86027
HM108742	86027
HM108743	86027
HM108744	86027
HM108745	86027
HM108746	86027
HM108747	86027
HM108748	86027
HM108749	86027
HM108750	86027
HM108751	86027
HM108752	86027
HM108753	86027
HM108754	86027
HM108755	86027
HM108756	86027
HM108757	86027
HM108758	86027
HM108759	86027
HM108760	86027
HM108761	86027
HM108762	86027
HM108763	86027
HM108764	86027
HM108765	86027
HM108766	86027
HM108767	86027
HM108768	86027
HM108769	86027
HM108770	86027
HM108771	86027
HM108772	86027
HM108773	86027
HM108774	86027
HM108775	86027
HM108776	86027
HM108777	86473
HM108778	86027
HM108779	86027
HM108780	86027
HM108781	86027
HM108782	86027
HM108783	86027
HM108784	86027
HM108785	86027
HM108786	86027
HM108787	86027
HM108788	86027
HM108789	86027
HM108790	86027
HM108791	86027
HM108792	86027
HM108793	86027
HM108794	86027
HM108795	86027
HM108796	86027
HM108797	86027
HM108798	86027
HM108799	86027
HM108800	86027
HM108801	86027
HM108802	86027
HM108803	86027
HM108804	86027
HM108805	86027
HM108806	86027
HM108807	86027
HM108808	86027
HM108809	86027
HM108810	86027
HM108811	86027
HM108812	86027
HM108813	86027
HM108814	86027
HM108815	86027
HM108816	86027
HM108817	86027
HM108818	86027
HM108819	86027
HM108820	86027
HM108821	86027
HM108822	86027
HM108823	86027
HM108824	86027
HM108825	86027
HM108826	86027
HM108827	86027
HM108828	86027
HM108829	86027
HM108830	86027
HM108831	86027
HM108832	86027
HM108833	86027
HM108834	86027
HM108835	86027
HM108836	86027
HM108837	86027
HM108838	86027
HM108839	86027
HM108840	86027
HM108841	86027
HM108842	86027
HM108843	86027
HM108844	86027
HM108845	86027
HM108846	86027
HM108847	86027
HM108848	86027
HM108849	91750
HM108850	86027
HM108851	86027
HM108852	86027
HM108853	86027
HM108854	86027
HM108855	86027
HM108856	86027
HM108857	86027
HM108858	86027
HM108859	86027
HM108860	86027
HM108861	86027
HM108862	86027
HM108863	86027
HM108864	86027
HM108865	86027
HM108866	86027
HM108867	86027
HM108868	86027
HM108869	86027
HM108870	86027
HM108871	86027
HM108872	86027
HM108873	86027
HM108874	86027
HM108875	86027
HM108876	86027
HM108877	86027
HM108878	86027
HM108879	86027
HM108880	86027
HM108881	86027
HM108882	86027
HM108883	86027
HM108884	86027
HM108885	86027
HM108886	86027
HM108887	86027
HM108888	86027
HM108889	86027
HM108890	86027
HM108891	86027
HM108892	86027
HM108893	86027
HM108894	86027
HM108895	86027
HM108896	86027
HM108897	86027
HM108898	86027
HM108899	86027
HM108900	86027
HM108901	86027
HM108902	86027
HM108903	86027
HM108904	86027
HM108905	86027
HM108906	86027
HM108907	86027
HM108908	86027
HM108909	86027
HM108910	86027
HM108911	86027
HM108912	86027
HM108913	86027
HM108914	86027
HM108915	86027
HM108916	86027
HM108917	86027
HM108918	86027
HM108919	86027
HM108920	86027
HM108921	86027
HM108922	86027
HM108923	86027
HM108924	86027
HM108925	86027
HM108926	86027
HM108927	86027
HM108928	86027
HM108929	86027
HM108930	86027
HM108931	86027
HM108932	86027
HM108933	86027
HM108934	86027
HM108935	86027
HM108936	86027
HM108937	86027
HM108938	86027
HM108939	86027
HM108940	86027
HM108941	86027
HM108942	86027
HM108943	86027
HM108944	86027
HM108945	86027
HM108946	86027
HM108947	86027
HM108948	86027
HM108949	86027
HM108950	86027
HM108951	86027
HM108952	86027
HM108953	86027
HM108954	86027
HM108955	86027
HM108956	86027
HM108957	86027
HM108958	86027
HM108959	86027
HM108960	86027
HM108961	86027
HM108962	86027
HM108963	91750
HM108964	86027
HM108965	86027
HM108966	86027
HM108967	86027
HM108968	86027
HM108969	86027
HM108970	86027
HM108971	86473
HM108972	86027
HM108973	86027
HM108974	86027
HM108975	86027
HM108976	86027
HM108977	86027
HM108978	86027
HM108979	86027
HM108980	86027
HM108981	86027
HM108982	86027
HM108983	86027
HM108984	86027
HM108985	86027
HM108986	86027
HM108987	86027
HM108988	86027
HM108989	86027
HM108990	86027
HM108991	86027
HM108992	86027
HM108993	86027
HM108994	86027
HM108995	86027
HM108996	86027
HM108997	86027
HM108998	86027
HM108999	86027
HM109000	86027
HM109001	86027
HM109002	86027
HM109003	86027
HM109004	86027
HM109005	86027
HM109006	86027
HM109007	86027
HM109008	86027
HM109009	86027
HM109010	86027
HM109011	86027
HM109012	86027
HM109013	86027
HM109014	86027
HM109015	86027
HM109016	86027
HM109017	86027
HM109018	86027
HM109019	86027
HM109020	86027
HM109021	86027
HM109022	86027
HM109023	86027
HM109024	86027
HM109025	86027
HM109026	86027
HM109027	86027
HM109028	86027
HM109029	86027
HM109030	86027
HM109031	86027
HM109032	86027
HM109033	86027
HM109034	86027
HM109035	86027
HM109036	86027
HM109037	86027
HM109038	86027
HM109039	86027
HM109040	86027
HM109041	86027
HM109042	86027
HM109043	86027
HM109044	86027
HM109045	86027
HM109046	86027
HM109047	86027
HM109048	86027
HM109049	86027
HM109050	86027
HM109051	86027
HM109052	86027
HM109053	86027
HM109054	86027
HM109055	86027
HM109056	86027
HM109057	86027
HM109058	86027
HM109059	86027
HM109060	86027
HM109061	86027
HM109062	86027
HM109063	86027
HM109064	86027
HM109065	86027
HM109066	86027
HM109067	86027
HM109068	86027
HM109069	86027
HM109070	86027
HM109071	86027
HM109072	86027
HM109073	86027
HM109074	86027
HM109075	86027
HM109076	86027
HM109077	86027
HM109078	86027
HM109079	86027
HM109080	86027
HM109081	86027
HM109082	86027
HM109083	86027
HM109084	86027
HM109085	86027
HM109086	86027
HM109087	86027
HM109088	86027
HM109089	86027
HM109090	86027
HM109091	86027
HM109092	86027
HM109093	86027
HM109094	86027
HM109095	86027
HM109096	86027
HM109097	86027
HM109098	86027
HM109099	86027
HM109100	86027
HM109101	86027
HM109102	86027
HM109103	86027
HM109104	86027
HM109105	86027
HM109106	86027
HM109107	86027
HM109108	86027
HM109109	86027
HM109110	86027
HM109111	86027
HM109112	86027
HM109113	86027
HM109114	86027
HM109115	86473
HM109116	86027
HM109117	86027
HM109118	86027
HM109119	86027
HM109120	86027
HM109121	86027
HM109122	86027
HM109123	86027
HM109124	86027
HM109125	86027
HM109126	86027
HM109127	86027
HM109128	86027
HM109129	86027
HM109130	86027
HM109131	169975
HM109132	86027
HM109133	86027
HM109134	86027
HM109135	86027
HM109136	86027
HM109137	86027
HM109138	86027
HM109139	86027
HM109140	86027
HM109141	91750
HM109142	86027
HM109143	86027
HM109144	86027
HM109145	86027
HM109146	86027
HM109147	86027
HM109148	86027
HM109149	86027
HM109150	86027
HM109151	86027
HM109152	86027
HM109153	86027
HM109154	86027
HM109155	86027
HM109156	86027
HM109157	86027
HM109158	86027
HM109159	86027
HM109160	86027
HM109161	86027
HM109162	86027
HM109163	86027
HM109164	86027
HM109165	86027
HM109166	86027
HM109167	86027
HM109168	86027
HM109169	86027
HM109170	86027
HM109171	86027
HM109172	86027
HM109173	86027
HM109174	86027
HM109175	86027
HM109176	86027
HM109177	86027
HM109178	86027
HM109179	86027
HM109180	86027
HM109181	86027
HM109182	86027
HM109183	86027
HM109184	86027
HM109185	86027
HM109186	86027
HM109187	86027
HM109188	86027
HM109189	86027
HM109190	86027
HM109191	86027
HM109192	86027
HM109193	86027
HM109194	86027
HM109195	86027
HM109196	86027
HM109197	86027
HM109198	86027
HM109199	86027
HM109200	86027
HM109201	86027
HM109202	86027
HM109203	86027
HM109204	86027
HM109205	86027
HM109206	86027
HM109207	86027
HM109208	86027
HM109209	86027
HM109210	86027
HM109211	86027
HM109212	86027
HM109213	86027
HM109214	86027
HM109215	86027
HM109216	86027
HM109217	86027
HM109218	86027
HM109219	86027
HM109220	86027
HM109221	86027
HM109222	86027
HM109223	86027
HM109224	86027
HM109225	86027
HM109226	86027
HM109227	86027
HM109228	86027
HM109229	86027
HM109230	169975
HM109231	86027
HM109232	86027
HM109233	86027
HM109234	86027
HM109235	86027
HM109236	86027
HM109237	86027
HM109238	86027
HM109239	86027
HM109240	86027
HM109241	86473
HM109242	86027
HM109243	86027
HM109244	86027
HM109245	86027
HM109246	86027
HM109247	86027
HM109248	86027
HM109249	86027
HM109250	86027
HM109251	86027
HM109252	86027
HM109253	86027
HM109254	86027
HM109255	86027
HM109256	86027
HM109257	86027
HM109258	86027
HM109259	169975
HM109260	86027
HM109261	86027
HM109262	86027
HM109263	86027
HM109264	86027
HM109265	86027
HM109266	86027
HM109267	86027
HM109268	86027
HM109269	86027
HM109270	86027
HM109271	86027
HM109272	86027
HM109273	86027
HM109274	86027
HM109275	86027
HM109276	86027
HM109277	86027
HM109278	86027
HM109279	86027
HM109280	86473
HM109281	86027
HM109282	86027
HM109283	86027
HM109284	86027
HM109285	169975
HM109286	86027
HM109287	86027
HM109288	86027
HM109289	86027
HM109290	169975
HM109291	86027
HM109292	86027
HM109293	86027
HM109294	169975
HM109295	86027
HM109296	86027
HM109297	86027
HM109298	86027
HM109299	86027
HM109300	86027
HM109301	86027
HM109302	86027
HM109303	86027
HM109304	86027
HM109305	86027
HM109306	86027
HM109307	86027
HM109308	86027
HM109309	86027
HM109310	86027
HM109311	86027
HM109312	246143
HM109313	86027
HM109314	86027
HM109315	86027
HM109316	86027
HM109317	86027
HM109318	86027
HM109319	86027
HM109320	86027
HM109321	86027
HM109322	86027
HM109323	86027
HM109324	86027
HM109325	86027
HM109326	86027
HM109327	86027
HM109328	86027
HM109329	169975
HM109330	86027
HM109331	86027
HM109332	86027
HM109333	86027
HM109334	86027
HM109335	86027
HM109336	86027
HM109337	86027
HM109338	86027
HM109339	86027
HM109340	86027
HM109341	86027
HM109342	86027
HM109343	86027
HM109344	169975
HM109345	86027
HM109346	86027
HM109347	86027
HM109348	86027
HM109349	169975
HM109350	86027
HM109351	86027
HM109352	86027
HM109353	86027
HM109354	86027
HM109355	86027
HM109356	86027
HM109357	86027
HM109358	86027
HM109359	86027
HM109360	86027
HM109361	86027
HM109362	86027
HM109363	86027
HM109364	86027
HM109365	86027
HM109366	86027
HM109367	86027
HM109368	86027
HM109369	86027
HM109370	86027
HM109371	224209
HM109372	224209
HM109373	224209
HM109374	86027
HM109375	86027
HM109376	224209
HM109377	224209
HM109378	169975
HM109379	224209
HM109380	152507
HM109381	169975
HM109382	152507
HM109383	86027
HM109384	86473
HM109385	169975
HM109386	224209
HM109387	86027
HM109388	224209
HM109389	86473
HM109390	86473
HM109391	86027
HM109392	86473
HM109393	224209
HM109394	224209
HM109395	224209
HM109396	224209
HM109397	224209
HM109398	224209
HM109399	224209
HM109400	86473
HM109401	86027
HM109402	169975
HM109403	224209
HM109404	224209
HM109405	86027
HM109406	86473
HM109407	86027
HM109408	224209
HM109409	86473
HM109410	224209
HM109411	169975
HM109412	224209
HM109413	224209
HM109414	169975
HM109415	224209
HM109416	224209
HM109417	86473
HM109418	86027
HM109419	169975
HM109420	224209
HM109421	224209
HM109422	86473
HM109423	224209
HM109424	169975
HM109425	86473
HM109426	224209
HM109427	169975
HM109428	224209
HM109429	224209
HM109430	152507
HM109431	86027
HM109432	224209
HM109433	224209
HM109434	86473
HM109435	224209
HM109436	224209
HM109437	169975
HM109438	224209
HM109439	86027
HM109440	224209
HM109441	224209
HM109442	224209
HM109443	86473
HM109444	224209
HM109445	169975
HM109446	224209
HM109447	86473
HM109448	224209
HM109449	86473
HM109450	224209
HM109451	86027
HM109452	86027
HM109453	224209
HM109454	152507
HM109455	152507
HM109456	224209
HM109457	86473
HM109458	152507
HM109459	86027
HM109460	152507
HM109461	224209
HM109462	86027
HM109463	169975
HM109464	86027
HM109465	224209
HM109466	86473
HM109467	224209
HM109468	169975
HM109469	152507
HM109470	86473
HM109471	224209
HM109472	224209
HM109473	224209
HM109474	152507
HM109475	86027
HM109476	86027
HM109477	86027
HM109478	224209
HM109479	86473
HM109480	224209
HM109481	86027
HM109482	224209
HM109483	86473
HM109484	224209
HM109485	224209
HM109486	224209
HM109487	224209
HM109488	86473
HM109489	86473
HM109490	224209
HM109491	86027
HM109492	86027
HM109493	224209
HM109494	152507
HM109495	224209
HM109496	169975
HM109497	224209
HM109498	224209
HM109499	224209
HM109500	86473
HM109501	86027
HM109502	86027
HM109503	224209
HM109504	86473
HM109505	152507
HM109506	224209
HM109507	86473
HM109508	152507
HM109509	224209
HM109510	169975
HM109511	86027
HM109512	224209
HM109513	86473
HM109514	224209
HM109515	224209
HM109516	224209
HM109517	224209
HM109518	224209
HM109519	224209
HM109520	86027
HM109521	86473
HM109522	224209
HM109523	224209
HM109524	224209
HM109525	224209
HM109526	224209
HM109527	86027
HM109528	152507
HM109529	224209
HM109530	224209
HM109531	86027
HM109532	224209
HM109533	86473
HM109534	224209
HM109535	86473
HM109536	86027
HM109537	224209
HM109538	224209
HM109539	86473
HM109540	224209
HM109541	224209
HM109542	152507
HM109543	224209
HM109544	86027
HM109545	86473
HM109546	224209
HM109547	224209
HM109548	224209
HM109549	224209
HM109550	224209
HM109551	224209
HM109552	224209
HM109553	86027
HM109554	224209
HM109555	152507
HM109556	152507
HM109557	169975
HM109558	86473
HM109559	224209
HM109560	224209
HM109561	86473
HM109562	152507
HM109563	224209
HM109564	224209
HM109565	224209
HM109566	86473
HM109567	86473
HM109568	86027
HM109569	86027
HM109570	224209
HM109571	224209
HM109572	86027
HM109573	86473
HM109574	224209
HM109575	224209
HM109576	86027
HM109577	86027
HM109578	224209
HM109579	86473
HM109580	86027
HM109581	224209
HM109582	86473
HM109583	86473
HM109584	224209
HM109585	86027
HM109586	224209
HM109587	224209
HM109588	169975
HM109589	86027
HM109590	224209
HM109591	169975
HM109592	86027
HM109593	224209
HM109594	86473
HM109595	224209
HM109596	152507
HM109597	152507
HM109598	224209
HM109599	224209
HM109600	224209
HM109601	224209
HM109602	224209
HM109603	169975
HM109604	224209
HM109605	224209
HM109606	224209
HM109607	86473
HM109608	152507
HM109609	224209
HM109610	224209
HM109611	224209
HM109612	86027
HM109613	224209
HM109614	224209
HM109615	224209
HM109616	224209
HM109617	169975
HM109618	224209
HM109619	86027
HM109620	86027
HM109621	86027
HM109622	224209
HM109623	224209
HM109624	224209
HM109625	224209
HM109626	224209
HM109627	91750
HM109628	91750
HM109629	86027
HM109630	91750
HM109631	86027
HM109632	86027
HM109633	86027
HM109634	86027
HM109635	91750
HM109636	86027
HM109637	91750
HM109638	91750
HM109639	86027
HM109640	91750
HM109641	91750
HM109642	91750
HM109643	86027
HM109644	86027
HM109645	86027
HM109646	86027
HM109647	86027
HM109648	91750
HM109649	91750
HM109650	86027
HM109651	86027
HM109652	91750
HM109653	91750
HM109654	86027
HM109655	86027
HM109656	86027
HM109657	91750
HM109658	91750
HM109659	86027
HM109660	86027
HM109661	91750
HM109662	86027
HM109663	86027
HM109664	86027
HM109665	91750
HM109666	91750
HM109667	86027
HM109668	86027
HM109669	91750
HM109670	86027
HM109671	86027
HM109672	86473
HM109673	86027
HM109674	86027
HM109675	86027
HM109676	91750
HM109677	86027
HM109678	91750
HM109679	91750
HM109680	86027
HM109681	91750
HM109682	86027
HM109683	86027
HM109684	91750
HM109685	91750
HM109686	91750
HM109687	91750
HM109688	86473
HM109689	86027
HM109690	86027
HM109691	91750
HM109692	86027
HM109693	91750
HM109694	224209
HM109695	86473
HM109696	91750
HM109697	86027
HM109698	86027
HM109699	91750
HM109700	91750
HM109701	91750
HM109702	91750
HM109703	91750
HM109704	91750
HM109705	91750
HM109706	86473
HM109707	91750
HM109708	86027
HM109709	91750
HM109710	91750
HM109711	91750
HM109712	86027
HM109713	152507
HM109714	86473
HM109715	91750
HM109716	91750
HM109717	86027
HM109718	86027
HM109719	86027
HM109720	91750
HM109721	86027
HM109722	91750
HM109723	91750
HM109724	86027
HM109725	86027
HM109726	91750
HM109727	86027
HM109728	91750
HM109729	91750
HM109730	91750
HM109731	86027
HM109732	91750
HM109733	86027
HM109734	91750
HM109735	86027
HM109736	91750
HM109737	86027
HM109738	86027
HM109739	86027
HM109740	86027
HM109741	91750
HM109742	91750
HM109743	86027
HM109744	91750
HM109745	86027
HM109746	91750
HM109747	86027
HM109748	86027
HM109749	86027
HM109750	91750
HM109751	91750
HM109752	86027
HM109753	152507
HM109754	86027
HM109755	86473
HM109756	86027
HM109757	91750
HM109758	91750
HM109759	91750
HM109760	91750
HM109761	86027
HM109762	86027
HM109763	86027
HM109764	86027
HM109765	86027
HM109766	86027
HM109767	86027
HM109768	86027
HM109769	91750
HM109770	246143
HM109771	86027
HM109772	91750
HM109773	91750
HM109774	86027
HM109775	91750
HM109776	91750
HM109777	91750
HM109778	91750
HM109779	91750
HM109780	91750
HM109781	86027
HM109782	91750
HM109783	86027
HM109784	86027
HM109785	86027
HM109786	91750
HM109787	86027
HM109788	91750
HM109789	86473
HM109790	91750
HM109791	86027
HM109792	91750
HM109793	86027
HM109794	86027
HM109795	86027
HM109796	86027
HM109797	86027
HM109798	86027
HM109799	91750
HM109800	86027
HM109801	91750
HM109802	86027
HM109803	86027
HM109804	91750
HM109805	86473
HM109806	152507
HM109807	91750
HM109808	91750
HM109809	86027
HM109810	91750
HM109811	246143
HM109812	91750
HM109813	91750
HM109814	86027
HM109815	91750
HM109816	86027
HM109817	86027
HM109818	86027
HM109819	91750
HM109820	91750
HM109821	86027
HM109822	91750
HM109823	86027
HM109824	91750
HM109825	86027
HM109826	86027
HM109827	86027
HM109828	86027
HM109829	86027
HM109830	91750
HM109831	91750
HM109832	91750
HM109833	91750
HM109834	91750
HM109835	86027
HM109836	91750
HM109837	91750
HM109838	91750
HM109839	86027
HM109840	86027
HM109841	86027
HM109842	91750
HM109843	91750
HM109844	86027
HM109845	86027
HM109846	91750
HM109847	91750
HM109848	86027
HM109849	91750
HM109850	86473
HM109851	86027
HM109852	91750
HM109853	91750
HM109854	91750
HM109855	91750
HM109856	86027
HM109857	91750
HM109858	91750
HM109859	86027
HM109860	91750
HM109861	91750
HM109862	86027
HM109863	91750
HM109864	91750
HM109865	86027
HM109866	91750
HM109867	86027
HM109868	91750
HM109869	91750
HM109870	86027
HM109871	91750
HM109872	91750
HM109873	91750
HM109874	91750
HM109875	91750
HM109876	86027
HM109877	86027
HM109878	86027
HM109879	91750
HM109880	91750
HM109881	91750
HM109882	91750
HM109883	224209
HM109884	91750
HM109885	86027
HM109886	91750
HM109887	86027
HM109888	86027
HM109889	224209
HM109890	86027
HM109891	86027
HM109892	86027
HM109893	91750
HM109894	86027
HM109895	91750
HM109896	91750
HM109897	86027
HM109898	86027
HM109899	91750
HM109900	86027
HM109901	86027
HM109902	86027
HM109903	86027
HM109904	86027
HM109905	86027
HM109906	86027
HM109907	86027
HM109908	86027
HM109909	86027
HM109910	86027
HM109911	86027
HM109912	86027
HM109913	86027
HM109914	86027
HM109915	86027
HM109916	86027
HM109917	86027
HM109918	86027
HM109919	86027
HM109920	86027
HM109921	86027
HM109922	86027
HM109923	246143
HM109924	86027
HM109925	86027
HM109926	86027
HM109927	86027
HM109928	86027
HM109929	86027
HM109930	86027
HM109931	86027
HM109932	86027
HM109933	86027
HM109934	86027
HM109935	86027
HM109936	86027
HM109937	91750
HM109938	86027
HM109939	86027
HM109940	86027
HM109941	86027
HM109942	86027
HM109943	86027
HM109944	86027
HM109945	86027
HM109946	86027
HM109947	86027
HM109948	86027
HM109949	86027
HM109950	86027
HM109951	86027
HM109952	86027
HM109953	86027
HM109954	86027
HM109955	86027
HM109956	86027
HM109957	86027
HM109958	86027
HM109959	86027
HM109960	86027
HM109961	86027
HM109962	86027
HM109963	86027
HM109964	86027
HM109965	86027
HM109966	86027
HM109967	86027
HM109968	86027
HM109969	86027
HM109970	86027
HM109971	86027
HM109972	86027
HM109973	86027
HM109974	86027
HM109975	86027
HM109976	86027
HM109977	86027
HM109978	86027
HM109979	86027
HM109980	86027
HM109981	86027
HM109982	86027
HM109983	86027
HM109984	86027
HM109985	86027
HM109986	86027
HM109987	86027
HM109988	86027
HM109989	86027
HM109990	86027
HM109991	86473
HM109992	86027
HM109993	86027
HM109994	86027
HM109995	86027
HM109996	86027
HM109997	86027
HM109998	86027
HM109999	86027
HM110000	86027
HM110001	86473
HM110002	86027
HM110003	86027
HM110004	86027
HM110005	86027
HM110006	86027
HM110007	86027
HM110008	86027
HM110009	86027
HM110010	86027
HM110011	86027
HM110012	86027
HM110013	86027
HM110014	86027
HM110015	86027
HM110016	86027
HM110017	86027
HM110018	86027
HM110019	86027
HM110020	86027
HM110021	86027
HM110022	86027
HM110023	86027
HM110024	86027
HM110025	86027
HM110026	86027
HM110027	86027
HM110028	86027
HM110029	86027
HM110030	86027
HM110031	86027
HM110032	86027
HM110033	86027
HM110034	86027
HM110035	86027
HM110036	86027
HM110037	86027
HM110038	86027
HM110039	86027
HM110040	86027
HM110041	86027
HM110042	86027
HM110043	86027
HM110044	86027
HM110045	86027
HM110046	86027
HM110047	86027
HM110048	86027
HM110049	86027
HM110050	86027
[truncated: 6,871 more rows]

## Sheet: B
Data S1-B. Mapping file for filtered sequences to original NCBI accessions.
BX000001	AAHL01000119|HM108566HM108861|HM108937|HM108994|HM109093|HM109112|HM110184HM109154|HM109347|HM110255|HM109310|HM109387|HM109462|HM109958|HM110084|HM110254|HM109300HM110261|HM110469|HM110513|HM110515|HM110526|HM111548|HM109374|HM110440|HM108995|HM108746|HM108952|HM109190|HM109632|HM109670|HM109802|HM109823|HM109876|HM110360|HM110531|HM110670|HM111134|HM111147|HM111280|HM111394|HM112976|HM108772|HM…
BX000002	AB119009|KF600516
BX000003	AB470319|KF598930KF598930|KF598930|KF598930|NZ_KB945200|NC_011658|KF599020|NC_011658|KF599020|NC_011658|KF599020|KR057919|KR057919
BX000004	AB480749
BX000005	AB480751
BX000006	AB480752
BX000007	AB480753
BX000008	AB480754
BX000009	AB480755
BX000010	AB480756
BX000011	AB480758
BX000012	AB480759
BX000013	AB480761
BX000014	AB480762
BX000015	AB480763
BX000016	AB480767
BX000017	AB480768
BX000018	AB480770
BX000019	AB480771|AB480775
BX000020	AB480773
BX000021	AB480776
BX000022	AB480777
BX000023	AB480778
BX000024	AB480779
BX000025	AB480781
BX000026	AB480782
BX000027	AB480783
BX000028	AB559819|KF599147
BX000029	AB618493|KF710030HM755555|HM755555|KF710030|KF710030
BX000030	AB668062
BX000031	AB668063
BX000032	AB668064
BX000033	AB668065
BX000034	AB668066|JF683690
BX000035	AB668067
BX000036	AB668069
BX000037	AB668071
BX000038	AB668072
BX000039	AB668073
BX000040	AB668074
BX000041	AB668075
BX000042	AB668076
BX000043	AB668077
BX000044	AB682516|KF598877|KF598902|KF598906KF598877|KF598877|KF598877|KF598906|KF598902|KF598906|KF598902|KF598906|KF598908
BX000045	AB695841|LT631765
BX000046	AB695938|KF600579
BX000047	AB697138
BX000048	AB697140
BX000049	AB697141
BX000050	AB697142
BX000051	AB697143
BX000052	AB697144
BX000053	AB697145
BX000054	AB697147
BX000055	AB741463|KY067298
BX000056	AB777200
BX000057	AB777201
BX000058	AB777202
BX000059	AB777203|KF600409
BX000060	AB777204
BX000061	AB777205
BX000062	AB777206
BX000063	AB777207
BX000064	AB777208
BX000065	AB777209|KF599391|AB777209|KF599391|AB777210|KF599686|AB810030|GQ451610|GQ451641|KF599436|KF599413|KF599415|KF600260|KF600562|KF600567|KF599436|KF599413|KF599415|KF600260|KF600562|KF600567|KF599466|MT956646|KF599471|KF599086|KF599094|KF600568|KF600544|KF600546|KF600563|KF600568|KF600544|KF600563|KF600568KY027151|MF461319
BX000066	AB777212|EF187249|KT833117|JQ389955
BX000067	AB810023
BX000068	AB810024
BX000069	AB810025
BX000070	AB810027
BX000071	AB810030|GQ451610|GQ451641|AB810030|GQ451610|GQ451641|AB826051|KF600588|AB931121|KJ638101
BX000072	AB810032
BX000073	AB810033
BX000074	AB810037
BX000075	AB810038
BX000076	AB810039
BX000077	AB826051|KF600588|AB826051|KF600588|AB931121|KJ638101|AF360737|MT925613
BX000078	AB931121|KJ638101|AB931121|KJ638101|AF360737|MT925613|AF500587|KF600133GQ038783|KJ638101
BX000079	ADXR01000033|NC_011658|KF599020|NC_011658|KF599020|NC_011658|KF599020|KR057919|KR057919
BX000080	ADYE01000027|ADYE01000027|KF599558|KF599611|KF599558|KF599611|NC_011658|KF599020|NC_011658|KF599020|NC_011658|KF599020|KR057919|KR057919
BX000081	AECJ01000163|GG692549|230|Bacteria|KU060219|KU359950|KU359951|NC_011658|KF599020|NC_011658|KF599020|NC_011658|KF599020|KR057919|KR057919|AHYF01000032|AHYF01000032|KU359951|KU359951|MH817749|KU359941|HM108486|KF599866
BX000082	AF385500|KF599989
BX000083	AF408984|KF599926|KF599927
BX000084	AF500587|KF600133|AF500587|KF600133|AJ277970|KF599541|AJ399463|KF600505
BX000085	AJ002083|KF600584
BX000086	AJ277970|KF599541|AJ277970|KF599541|AJ399463|KF600505|AWUO01000023|HM534860
BX000087	AJ320494|KJ638111
BX000088	AJ550856|KJ638101
BX000089	AJ971845
BX000090	AJ971846
BX000091	AJ971849
BX000092	AJ971850|AJ971850|KF599442|KF599444|KF599445|KF599460|KF599461|KF599467|KF599475|KF599478|KF599487|KF599503|KF599507|KF599609|KF599663|KF599690|KF599822|KF599987|KF600316|KF600350|KF600354|KF600356|KF600375|KF600384|KF600399|KF600402|KF600411|KF600418|KF600426|KF600427|KF600488|KF600547|KF600565|KJ638086|KM454405|KY027134|MN135250|AY574575|KJ638109|MH817749|HM027639|KU359941
BX000093	AJ971851
BX000094	AJ971853
BX000095	AJ971854
BX000096	AJ971855
BX000097	AJ971856
BX000098	AJ971857
BX000099	AJ971859
BX000100	AJ971860
BX000101	AJ971861
BX000102	AJ971863
BX000103	AJ971864
BX000104	AJ971866
BX000105	AJ971867
BX000106	AJ971868
BX000107	AJ971869
BX000108	AJ971871
BX000109	AJ971872
BX000110	AJ971873
BX000111	AJ971875
BX000112	AJ971877
BX000113	AJ971878
BX000114	AJ971881
BX000115	AJ971882|AJ971882|AJ971882
BX000116	AJ971883
BX000117	AJ971884
BX000118	AJ971885
BX000119	AJ971886
BX000120	AM905038|HM108587
BX000121	AWUO01000023|HM534860|AWUO01000023|HM534860|AY370183|KF599172|KF599180|KF599177|KF599181|KF599185|KF599196|AY370186|EU055544
BX000122	AY030079|KU598688|KU598689|KU598692|KU598693|KU598694|KU598696|KU598692|KU598692|KU598692|KU598693|KU598693|KU598693|KU598694|KU598694|KU598694
BX000123	AY188354|KF599848NC_017563|NC_011658|KF599020|NC_011658|KF599020|NC_011658|KF599020|KR057919|KR057919
BX000124	AY370183|KF599172|KF599180|KF599177|KF599181|KF599185|KF599196|AY370183|KF599172|KF599180|KF599177|KF599181|KF599185|KF599196|AY370186|EU055544|AY370189|EU055548AY370183|KF599172|KF599180|KF599177|KF599181|KF599185|KF599196|AY370183|KF599172|KF599180|KF599177|KF599181|KF599185|KF599196|AY370186|EU055544|AY370189|EU055548
BX000125	AY370184
BX000126	AY370185
BX000127	AY370186|EU055544|AY370186|EU055544|AY370189|EU055548|AY550918|MN309863AY370186|EU055544|AY370186|EU055544|AY370189|EU055548|AY550918|MN309863
BX000128	AY370187
BX000129	AY370188|KF600322|MN135257|KF600322|MN135257|KF600355|KF599585|KF600471|KF599081|KF599085|KF599110|KF599123|KF599098|KF599129|KF599106|KF599125
BX000130	AY370189|EU055548|AY370189|EU055548|AY550918|MN309863|AY945890|KF599494|KF599502|KF599873|KF599874|KF599899|KF599717|AY370189|EU055548|AY370189|EU055548|AY550918|MN309863|AY945890|KF599494|KF599502|KF599873|KF599874|KF599899|KF599717
BX000131	AY370191|JQ581731|JQ581736|JQ581765|JQ581766|JQ581767|JQ581768|JQ581771|JQ581778|JQ581993|KM454417|AY370191|JQ581731|JQ581736|JQ581765|JQ581766|JQ581767|JQ581768|JQ581771|JQ581778|JQ581993|KM454417
BX000132	AY370192|JQ581733|JQ581734|JQ581743|JQ581744|JQ581745|JQ581746|JQ581749|JQ581752|JQ581757|JQ581758|JQ581763|JQ581774|JQ581783|JQ581785|JQ581787|JQ581789|JQ581790|JQ581990|JQ582001|KF600122|KM454409AY370192|JQ581733|JQ581734|JQ581743|JQ581744|JQ581745|JQ581746|JQ581749|JQ581752|JQ581757|JQ581758|JQ581763|JQ581774|JQ581783|JQ581785|JQ581787|JQ581789|JQ581790|JQ581990|JQ582001|KF600122|KM454409
BX000133	AY556418|KY214223
BX000134	AY599718|KJ638095KJ638095|KJ638095|KJ638095|NZ_CVTV01000061|KJ638095
BX000135	AY667701
BX000136	AY945890|KF599494|KF599502|KF599873|KF599874|KF599899|KF599717|AY945890|KF599494|KF599502|KF599873|KF599874|KF599899|KF599717|AYMP01000037|LT631774|CP007445|KF600141AY945890|KF599494|KF599502|KF599873|KF599874|KF599899|KF599717|AY945890|KF599494|KF599502|KF599873|KF599874|KF599899|KF599717|AYMP01000037|LT631774|CP007445|KF600141
BX000137	AY964603|KR914674
BX000138	AYMP01000037|LT631774|AYMP01000037|LT631774|CP007445|KF600141|CP012436|KU359950
BX000139	EU246216
BX000140	FJ203517
BX000141	FN421925
BX000142	JF096303
BX000143	LN854583
BX000144	EF565935
BX000145	HM112110
BX000146	KF599557
BX000147	KF599645|KF599803
BX000148	KF599677
BX000149	KF599857
BX000150	KF599861
BX000151	KF600271|KF600276
BX000152	KF600393
BX000153	KJ638099
BX000154	AB971823
BX000155	LC103252
BX000156	MG757796
BX000157	EU844060
BX000158	CABEIU010000002|GB_GCA_902165465|KF599013|KF599014|NZ_PYPS01000073|KF599020|NZ_PYPS01000073|KF599020|NC_011658|KF599020|NC_011658|KF599020
BX000159	CALL01000069|KF599925
BX000160	CKTQ01000302|NC_011658|KF599020|NC_011658|KF599020|NC_011658|KF599020|KR057919|KR057919
BX000161	CP003747|KF598976NZ_CP007704|NC_011658|KF599020|NC_011658|KF599020|NC_011658|KF599020|KR057919|KR057919
BX000162	CP006668|GB_GCA_000245655|KF599022|KF599030|KF599032|KF710014|KJ638092|NZ_LN831790|KF599020|GQ004727|KF599499|GQ005828|KF599981
BX000163	CP011799|GB_GCA_000245655|KF599022|KF599030|KF599032|KF710014|KJ638092|NZ_LN831790|KF599020|GQ004727|KF599499|GQ005828|KF599981
BX000164	CP012436|KU359950|CP012436|KU359950|CP012920|MN135279|MN135294|CP015625|KM454403|NZ_CP012436|NC_011658|KF599020|NC_011658|KF599020|NC_011658|KF599020|KR057919|KR057919
BX000165	CP012920|MN135279|MN135294|CP012920|MN135279|MN135294|CP015625|KM454403|CP029476|HE613310|MH879849|NZ_CP012920|NC_011658|KF599020|NC_011658|KF599020|NC_011658|KF599020|KR057919|KR057919
BX000166	CP015625|KM454403|CP015625|KM454403|CP029476|HE613310|MH879849|CP029544|MH879857
BX000167	CP029544|MH879857|CP029544|MH879857|DQ065778|KF599606|KF599856|KF599947|KF600012|KF600065|DQ801745|KF599615NZ_CP029544|NC_011658|KF599020|NC_011658|KF599020|NC_011658|KF599020|KR057919|KR057919
BX000168	CP041626|GB_GCA_000245655|KF599022|KF599030|KF599032|KF710014|KJ638092|NZ_LN831790|KF599020|GQ004727|KF599499|GQ005828|KF599981
BX000169	DQ065778|KF599606|KF599856|KF599947|KF600012|KF600065|DQ065778|KF599606|KF599856|KF599947|KF600012|KF600065|DQ801745|KF599615|DQ836644|MN733048DQ065778|KF599606|KF599856|KF599947|KF600012|KF600065|DQ065778|KF599606|KF599856|KF599947|KF600012|KF600065|DQ801745|KF599615|DQ836644|MN733048NZ_BBXA01000030|NC_011658|KF599020|NC_011658|KF599020|NC_011658|KF599020|KR057919|KR057919
BX000170	DQ118016|KU060233
BX000171	DQ286350|MN135247
BX000172	DQ286354|KU060223GB_GCA_004328845|GB_GCA_000245655|KF599022|KF599030|KF599032|KF710014|KJ638092|NZ_LN831790|KF599020|GQ004727|KF599499|GQ005828|KF599981
BX000173	DQ365999|KF599845
BX000174	DQ403193
BX000175	DQ801745|KF599615|DQ801745|KF599615|DQ836644|MN733048|EF176771|KF599758|KF599790
BX000176	DQ809330|NC_011658|KF599020|NC_011658|KF599020|NC_011658|KF599020|KR057919|KR057919
BX000177	DQ837625|DQ837625|KF599624|KF599828|KF599952|KF600040|KF600051|KF600057|KF600063|KF599624|KF599635|KF599828|KF599952|KF600040|KF600078|KF600083|KF600051|KF600057|KF600063
BX000178	EF056493|KF600520KF600520|KF600520|KF600520
BX000179	EF102862|KF600208|KF600214|KF600218
BX000180	EF176771|KF599758|KF599790|EF176771|KF599758|KF599790|EF187235|KM454406|EF187236|KM454389
BX000181	EF187231
BX000182	EF187232
BX000183	EF187233|HM113323
BX000184	EF187234|MG650026
BX000185	EF187236|KM454389|EF187236|KM454389|EF187240|KF599130|EF187247|MH879846
BX000186	EF187240|KF599130|EF187240|KF599130|EF187247|MH879846|EF187250|KM454396|KM454416|EF187240|KF599130|EF187240|KF599130|EF187247|MH879846|EF187250|KM454396|KM454416
BX000187	EF187242|KF599188|KF600161|KF600187|KF600228|KF600297EF187242|KF599188|KF600161|KF600187|KF600228|KF600297HM534804|KF600161|KF600161|KF600161|KF600163|KF600187|KF600187|KF600187|KF600226|KF600270|MG601141|NZ_REHM01000014|NC_011658|KF599020|NC_011658|KF599020|NC_011658|KF599020|KR057919|KR057919
BX000188	EF187243
BX000189	EF187244|KF600180EF187244|KF600180
BX000190	EF187247|MH879846|EF187247|MH879846|EF187250|KM454396|KM454416|EU137409|KF599545|NZ_NASS01000043|NC_011658|KF599020|NC_011658|KF599020|NC_011658|KF599020|KR057919|KR057919NZ_NASV01000113|NC_011658|KF599020|NC_011658|KF599020|NC_011658|KF599020|KR057919|KR057919
BX000191	EF187248
BX000192	EF187250|KM454396|KM454416|EF187250|KM454396|KM454416|EU137409|KF599545|EU449556|KF599557
BX000193	EF194087|KF599020KC758845|KC758846|KF599020|KF599020|KF599020|NC_011658|KF599020|NC_011658|KF599020|NC_011658|KF599020|KR057919|KR057919
BX000194	EF399899|KF599638
BX000195	EF426446|KY027137
BX000196	EF522822|KT944735KT944735|KT944735|KT944735|NZ_UIWD01000067|NZ_CVTV01000061|KJ638095
BX000197	EF565936|EF565936|KF600445|KF600455|NZ_LN831790|KF599020|GQ004727|KF599499HM109390|HM109466|HM109489|HM109573HM109425|HM109434|HM109457|HM109447HM109470|HM109507|HM109567|HM109488|HM109535|HM109558|HM109400KF600441
BX000198	EF565937
BX000199	EF565938
BX000200	EF565940
BX000201	EF565942
BX000202	EF565943
BX000203	EF565945
BX000204	EU047701|KF598932|KF598933|KF598936|KF598977|KF598981|KF598982
BX000205	EU119195|KF600551
BX000206	EU137409|KF599545|EU137409|KF599545|EU449556|KF599557|EU912469|KF599677
BX000207	EU195328
BX000208	EU221371|KF600420
BX000209	EU221673|KU060221KM019691|KU060221|KM019691|KU060221|KM068134|KU359942|MH879847|KM978206|KU060238|NZ_CP022287|NC_011658|KF599020|NC_011658|KF599020|NC_011658|KF599020|KR057919|KR057919
BX000210	EU233275|LT631776GQ855220|MG649996|NZ_HG738868|NZ_CVTV01000061|KJ638095
BX000211	EU239155|EU239155|KJ638090|KJ638090HM257431|KJ638090
BX000212	EU294137|KF599644|KF599805|HM109115|HM109695|HM110543|HM110586|HM111206|HM111580|HM112404|HM109991|HM110001|HM110155|HM110434|HM111680|HM111766|HM112319|HM110660|HM109384|HM109513|HM110455|HM110536|HM110582|HM111834|HM110341|HM110516|HM111606|HM111865|HM110411|HM113040HM109479|HM111655|HM112986|HM111775|HM111774|HM110545|HM110565|HM110574|HM110612|HM112284|HM110593|HM111876|HM112790|HM112848|NC_0…
BX000213	EU360121|KY027103|KY027111|KY027103|KY027103|KY027103
BX000214	EU368776|KJ093398NZ_CP009754|NC_011658|KF599020|NC_011658|KF599020|NC_011658|KF599020|KR057919|KR057919
BX000215	EU428009
BX000216	EU428010
BX000217	EU428012
BX000218	EU430541|KY214220
BX000219	EU449556|KF599557|EU449556|KF599557|EU912469|KF599677|FJ009401|KU060229|KU060230
BX000220	EU780913|MG601158
BX000221	EU912454|KF598904
BX000222	FJ009401|KU060229|KU060230|FJ009401|KU060229|KU060230|FJ367050|KF599656|KF599678|FJ504484|KF599804|FJ009401|KU060229|KU060230|FJ009401|KU060229|KU060230|FJ367050|KF599656|KF599678|FJ504484|KF599804|NZ_SMYO01000093|NC_011658|KF599020|NC_011658|KF599020|NC_011658|KF599020|KR057919|KR057919
BX000223	FJ217192|KF600571
BX000224	FJ393304|HQ827825
BX000225	FJ393310|KF600113
BX000226	FJ444652|JF683679
BX000227	FJ486362|KF600495KF600495|KF600495|KF600495
BX000228	FJ492849|KY067284KJ494253|KY067284|KJ494253|KY067284|KJ526921|KF600143|KJ543955|KF599381NZ_FMCI01000396|NZ_CVTV01000061|KJ638095
BX000229	FJ504484|KF599804|FJ504484|KF599804|FM873638|KF599861|FPLN01000754|FPLN01000754|KU230021
BX000230	FJ981661|KF600569
BX000231	FM873638|KF599861|FM873638|KF599861|FPLN01000754|FPLN01000754|KU230021|FPLN01010238|KJ638108
BX000232	FM997299|NC_011658|KF599020|NC_011658|KF599020|NC_011658|KF599020|KR057919|KR057919
BX000233	FN814297
BX000234	FPLN01000754|FPLN01000754|KU230021|FPLN01000754|FPLN01000754|KU230021|FPLN01010238|KJ638108|FR669203|KF599877|KF599900
BX000235	FPLN01010238|KJ638108|FPLN01010238|KJ638108|FR669203|KF599877|KF599900|GQ000149|KF599872|KF599895
BX000236	FR669203|KF599877|KF599900|FR669203|KF599877|KF599900|GQ000149|KF599872|KF599895|GQ004347|KF599838
BX000237	GQ000149|KF599872|KF599895|GQ000149|KF599872|KF599895|GQ004347|KF599838|GQ004406|KF599743|KF599780|KF599761GQ104954|KF599872
BX000238	GQ001457|KF599583
BX000239	GQ004406|KF599743|KF599780|KF599761|GQ004406|KF599743|KF599780|KF599761|GQ004727|KF599499|GQ005828|KF599981
BX000240	GQ004727|KF599499|GQ004727|KF599499|GQ005828|KF599981|GQ007620|KF599540
BX000241	GQ005828|KF599981|GQ005828|KF599981|GQ007620|KF599540|GQ008004|KF599680
BX000242	GQ007620|KF599540|GQ007620|KF599540|GQ008004|KF599680|GQ008789|KF599706GQ046747|KF599540
BX000243	GQ008004|KF599680|GQ008004|KF599680|GQ008789|KF599706|GQ011641|KF599614
BX000244	GQ008789|KF599706|GQ008789|KF599706|GQ011641|KF599614|GQ012022|KF599859GQ058404|KF599706
BX000245	GQ011641|KF599614|GQ011641|KF599614|GQ012022|KF599859|GQ014815|KF599594GQ095867|KF599614
BX000246	GQ014815|KF599594|GQ014815|KF599594|GQ015631|KF599658|GQ016945|KF599764
BX000247	GQ015631|KF599658|GQ015631|KF599658|GQ016945|KF599764|GQ018815|KF599757GQ089306|KF599658
BX000248	GQ016945|KF599764|GQ016945|KF599764|GQ018815|KF599757|GQ018816|KF599555GQ067884|KF599764
BX000249	GQ018815|KF599757|GQ018815|KF599757|GQ018816|KF599555|GQ019681|KF600035|KF600037|NZ_KQ956503|NC_011658|KF599020|NC_011658|KF599020|NC_011658|KF599020|KR057919|KR057919
BX000250	GQ018816|KF599555|GQ018816|KF599555|GQ019681|KF600035|KF600037|GQ020202|KF599509
BX000251	GQ018835|KF599555
BX000252	GQ019681|KF600035|KF600037|GQ019681|KF600035|KF600037|GQ020202|KF599509|GQ020588|KF599747GQ071364|KF600035
BX000253	GQ020202|KF599509|GQ020202|KF599509|GQ020588|KF599747|GQ026021|KF599584
BX000254	GQ020588|KF599747|GQ020588|KF599747|GQ026021|KF599584|GQ026527|KF599934NZ_JVGV01000015|NC_011658|KF599020|NC_011658|KF599020|NC_011658|KF599020|KR057919|KR057919
BX000255	GQ026527|KF599934|GQ026527|KF599934|GQ031161|KF599652|KF599807|GQ034230|KF599549|GQ108966|KF599934
BX000256	GQ028126|KF599923
BX000257	GQ028953|KF600372KF600372|KF600372|KF600372|KY027108|KY027121|NZ_CUFO01000002|NC_011658|KF599020|NC_011658|KF599020|NC_011658|KF599020|KR057919|KR057919
BX000258	GQ029453|KF599757
BX000259	GQ031161|KF599652|KF599807|GQ031161|KF599652|KF599807|GQ034230|KF599549|GQ043477|KF599953
BX000260	GQ034230|KF599549|GQ034230|KF599549|GQ043477|KF599953|GQ053577|KF599543
BX000261	GQ042594|KJ638104
BX000262	GQ044764|KF599823
BX000263	GQ049229|KF599883
BX000264	GQ053577|KF599543|GQ053577|KF599543|GQ054437|KF599575|GQ055070|KF599996
BX000265	GQ054437|KF599575|GQ054437|KF599575|GQ055070|KF599996|GQ064681|KF599721|KF599942
BX000266	GQ055070|KF599996|GQ055070|KF599996|GQ064681|KF599721|KF599942|GQ075095|KF599732|KF599791GQ070925|KF599996
BX000267	GQ058542|KF599025
BX000268	GQ064681|KF599721|KF599942|GQ064681|KF599721|KF599942|GQ075095|KF599732|KF599791|GQ077281|KF599919
BX000269	GQ069300|KF599938
BX000270	GQ071557|KF599575
BX000271	GQ072922|KF599932|KF099397|KF599932|JQ405190|JQ405180|JQ405201|JQ405203|JQ405204|JQ405205|KF710031|KF099397|KF599932|HM250134|KJ638089|LZCK01000120|KF599595|KF599664|KF599665|KF599679|KF599740|NC_011658|KF599020|NC_011658|KF599020|NC_011658|KF599020|KR057919|KR057919
BX000272	GQ074624|KF599548|KF599551|KF599556HM270903|KF599548|KF599551|KF599556|HM270903|KF599548|KF599551|KF599556|HM271065|KF599860|HM274544|KF599778
BX000273	GQ074700|KF599500
BX000274	GQ075095|KF599732|KF599791|GQ075095|KF599732|KF599791|GQ077281|KF599919|GQ080845|KF599544
BX000275	GQ077281|KF599919|GQ077281|KF599919|GQ080845|KF599544|GQ081611|KF599789
BX000276	GQ077830|KF710011KF710011|KF710011|KF710011|MN512291|NZ_COLP01000075|NC_011658|KF599020|NC_011658|KF599020|NC_011658|KF599020|KR057919|KR057919
BX000277	GQ080845|KF599544|GQ080845|KF599544|GQ081611|KF599789|GQ082556|KF599938|KF600000
BX000278	GQ081611|KF599789|GQ081611|KF599789|GQ082556|KF599938|KF600000|GQ407186|KJ638103|GQ082096|KF599789
BX000279	GQ086047|KF599547|KF599979
BX000280	GQ088081|KF599680
BX000281	GQ099849|KF599859
BX000282	GQ100629|KF599774HG421011|NC_011658|KF599020|NC_011658|KF599020|NC_011658|KF599020|KR057919|KR057919|HM355630|HM355630|KF599774|KF599774KF600430
BX000283	GQ101667|KF599550
BX000284	GQ102647|KF599950
BX000285	GQ110304|KF710012KF710012|KF710012|KF710012|NZ_CP033098|NC_011658|KF599020|NC_011658|KF599020|NC_011658|KF599020|KR057919|KR057919
BX000286	GQ111010|KF600574
BX000287	GQ280074|KF600528
BX000288	GQ407186|KJ638103|GQ407186|KJ638103|GU086162|KF599052|KF599053|KF599056|HM108362|HM108390|HM108429|NZ_CP013652|NC_011658|KF599020|NC_011658|KF599020|NC_011658|KF599020|KR057919|KR057919
BX000289	GQ416072|KY027105
BX000290	GU002081|KY214234
BX000291	GU188937|MN512278
BX000292	GU318370|GU318370|KY067317|KY067317NZ_MCIQ01000001|NC_011658|KF599020|NC_011658|KF599020|NC_011658|KF599020|KR057919|KR057919
BX000293	GU391355|KJ638108|KJ746467|KJ746467|KJ746467|KJ746467
BX000294	GU471201|KY027182
BX000295	GU573844|KF600530KF600530|KF600530|KF600530|NZ_LT603683|NZ_CVTV01000061|KJ638095
BX000296	GU808375|KF599364|KF599377|KF600432|KF600451|KF600453|KF600461|KF600462|KF600466|KF600476|KF600482
BX000297	GU968473|KF600573KF600573|KF600573|KF600573|KR057954|KU230028KY860718|KY860719|NZ_CP024794|NC_011658|KF599020|NC_011658|KF599020|NC_011658|KF599020|KR057919|KR057919
BX000298	HE578797|KF598961JF126050|KF599019|KU060226|JQ988062|KY027107KF599028|KF599028|KF599019|KF996505|KJ812415|KF598961|KF598976|KF599019|KF599020|KU060204|KU060223|KU060226|KY027107|JF975598|NC_011658|KF599020|NC_011658|KF599020|NC_011658|KF599020|KR057919|KR057919|KP114147|KF599188|KF599193|KF600267|KF599598|KY027107|KY027107|KY027107|NZ_MLKJ01000016|NC_011658|KF599020|NC_011658|KF599020|NC_011658|K…
BX000299	HE587120|KF599735|KF599878|KF600011
BX000300	HE613272
BX000301	HE613278
BX000302	HE613279
BX000303	HE613280
BX000304	HE613281
BX000305	HE613298
BX000306	HE613303
BX000307	HE613304
BX000308	HE613312
BX000309	HE863769|KF600025
BX000310	HE970633|KT901802JF235365|KF598965|KY027110|JF501506|KF599016JN717163|KY027124|KY027124|KY027124|KF099397|KF599932|JQ405190|JQ405180|JQ405201|JQ405203|JQ405204|JQ405205KJ812444|KF598965|KF599016|KT901802|KY027110|KY027124KT901802|KT901802|KT901802|KY027110|KY027110KY027120|KY027138|MN733066|NZ_JTAS01000051|NC_011658|KF599020|NC_011658|KF599020|NC_011658|KF599020|KR057919|KR057919NZ_LRPI01000157|N…
BX000311	HG004187|MN135246
BX000312	HM008718
BX000313	HM008719
BX000314	HM008720
BX000315	HM008722
BX000316	HM008723
BX000317	HM008724
BX000318	HM008725
BX000319	HM037700
BX000320	HM037701|HM037702
BX000321	HM046566
BX000322	HM046568|HM046579
BX000323	HM046569|HM046580
BX000324	HM046570
BX000325	HM046571
BX000326	HM046572
BX000327	HM046573
BX000328	HM046574
BX000329	HM046575
BX000330	HM046576
BX000331	HM046577
BX000332	HM046578
BX000333	HM108361
BX000334	HM108362|HM108390|HM108429|HM108362|HM108390|HM108429|HM108363|HM108434|HM108403|HM108424
BX000335	HM108363|HM108434|HM108363|HM108434|HM108403|HM108424|HM108473|HM108443
BX000336	HM108364
BX000337	HM108365
BX000338	HM108366
BX000339	HM108367
BX000340	HM108368
BX000341	HM108369
BX000342	HM108370|HM108370|HM108434|HM108389|HM108421|JQ673247|JQ673258|KM454403|HM108403|HM108424
BX000343	HM108371|HM108663
BX000344	HM108372
BX000345	HM108373
BX000346	HM108374
BX000347	HM108375
BX000348	HM108376
BX000349	HM108377
BX000350	HM108378
BX000351	HM108379
BX000352	HM108380
BX000353	HM108381
BX000354	HM108382
BX000355	HM108383
BX000356	HM108384
BX000357	HM108385
BX000358	HM108386
BX000359	HM108387
BX000360	HM108388
BX000361	HM108389|HM108389|HM108421|JQ673247|JQ673258|KM454403|HM108403|HM108424|HM108563|HM108534
BX000362	HM108391
BX000363	HM108392|HM108392|HM108392
BX000364	HM108393
BX000365	HM108394
BX000366	HM108395
BX000367	HM108397
BX000368	HM108398
BX000369	HM108399
BX000370	HM108400
BX000371	HM108401
BX000372	HM108402
BX000373	HM108403|HM108424|HM108403|HM108424|HM108473|HM108443|HM108710|HM108673|HM108735|HM108422
BX000374	HM108404
BX000375	HM108405
BX000376	HM108406
BX000377	HM108407
BX000378	HM108408
BX000379	HM108410
BX000380	HM108411
BX000381	HM108412
BX000382	HM108413
BX000383	HM108414
BX000384	HM108415
BX000385	HM108416
BX000386	HM108417
BX000387	HM108418
BX000388	HM108419
BX000389	HM108420
BX000390	HM108421|HM108421|HM108421
BX000391	HM108423
BX000392	HM108425
BX000393	HM108426
BX000394	HM108428
BX000395	HM108430
BX000396	HM108431
BX000397	HM108432
BX000398	HM108433
BX000399	HM108435
BX000400	HM108436
BX000401	HM108437
BX000402	HM108439
BX000403	HM108440
BX000404	HM108441
BX000405	HM108442
BX000406	HM108444
BX000407	HM108445
BX000408	HM108446
BX000409	HM108447
BX000410	HM108448
BX000411	HM108450
BX000412	HM108451
BX000413	HM108452
BX000414	HM108453|HM108467HM108453|HM108467
BX000415	HM108454
BX000416	HM108455
BX000417	HM108456
BX000418	HM108457
BX000419	HM108458
BX000420	HM108459
BX000421	HM108460
BX000422	HM108461
BX000423	HM108462
BX000424	HM108463
BX000425	HM108464
BX000426	HM108465
BX000427	HM108466
BX000428	HM108467|HM108467|HM108467
BX000429	HM108472|HM111158
BX000430	HM108473|HM108443|HM108473|HM108443|HM108710|HM108673|HM108735|HM111936|KF600145
BX000431	HM108474
BX000432	HM108475
BX000433	HM108476
BX000434	HM108477
BX000435	HM108478
BX000436	HM108479
BX000437	HM108480
BX000438	HM108481
BX000439	HM108483
BX000440	HM108484
BX000441	HM108485
BX000442	HM108486|KF599866|HM108486|KF599866|HM112821|KF599887|HM112051|HM534863
BX000443	HM108488|HM108488|HM108488
BX000444	HM108489
BX000445	HM108490
BX000446	HM108491
BX000447	HM108492
BX000448	HM108495
BX000449	HM108496
BX000450	HM108499
BX000451	HM108500
BX000452	HM108501
BX000453	HM108503
BX000454	HM108504
BX000455	HM108505
BX000456	HM108506
BX000457	HM108507
BX000458	HM108508|HM108508|HM108508
BX000459	HM108509
BX000460	HM108510
BX000461	HM108511
BX000462	HM108513
BX000463	HM108514
BX000464	HM108515
BX000465	HM108516
BX000466	HM108517
BX000467	HM108518
BX000468	HM108519
BX000469	HM108520
BX000470	HM108521
BX000471	HM108522
BX000472	HM108526
BX000473	HM108527
BX000474	HM108528
BX000475	HM108529
BX000476	HM108530
BX000477	HM108531
BX000478	HM108532
BX000479	HM108535
BX000480	HM108536
BX000481	HM108537
BX000482	HM108538
BX000483	HM108541
BX000484	HM108542
BX000485	HM108543
BX000486	HM108544
BX000487	HM108545
BX000488	HM108546
BX000489	HM108548
BX000490	HM108550
BX000491	HM108552
BX000492	HM108553
BX000493	HM108554
BX000494	HM108555
BX000495	HM108557
BX000496	HM108558
BX000497	HM108561
BX000498	HM108562
BX000499	HM108563|HM108563|HM108534|HM112821|KF599887|HM111869|JQ581850|JQ581870
BX000500	HM108564
BX000501	HM108565
BX000502	HM108566|HM108566|HM108566
BX000503	HM108567
BX000504	HM108568
BX000505	HM108570
BX000506	HM108572
BX000507	HM108573
BX000508	HM108575
BX000509	HM108577
BX000510	HM108578
BX000511	HM108579
BX000512	HM108581
BX000513	HM108583
BX000514	HM108585
BX000515	HM108586
BX000516	HM108588
BX000517	HM108589
BX000518	HM108590
BX000519	HM108591
BX000520	HM108592
BX000521	HM108593
BX000522	HM108596
BX000523	HM108599
BX000524	HM108600
BX000525	HM108601
BX000526	HM108602
BX000527	HM108603
BX000528	HM108607
BX000529	HM108609
BX000530	HM108610
BX000531	HM108613
BX000532	HM108614
BX000533	HM108616
BX000534	HM108618
BX000535	HM108620
BX000536	HM108621
BX000537	HM108622
BX000538	HM108624
BX000539	HM108627
BX000540	HM108629
BX000541	HM108630
BX000542	HM108631
BX000543	HM108632
BX000544	HM108633
BX000545	HM108635
BX000546	HM108638
BX000547	HM108640
BX000548	HM108643
BX000549	HM108644
BX000550	HM108645
BX000551	HM108646
BX000552	HM108647
BX000553	HM108650
BX000554	HM108651
BX000555	HM108653
BX000556	HM108654
BX000557	HM108655
BX000558	HM108656
BX000559	HM108657
BX000560	HM108658
BX000561	HM108661
BX000562	HM108662
BX000563	HM108664
BX000564	HM108665
BX000565	HM108666
BX000566	HM108667
BX000567	HM108668
BX000568	HM108669
BX000569	HM108670
BX000570	HM108671
BX000571	HM108672
BX000572	HM108675
BX000573	HM108676
BX000574	HM108677
BX000575	HM108678
BX000576	HM108679
BX000577	HM108680|HM108685|HM108689|HM108695|HM108709|JQ405147|JQ405160|JQ405164|JQ405171|JQ405174HM108709|JQ405147|JQ405160|JQ405164|JQ405171|JQ405174HM108710|HM108673|HM108735|HM108710|HM108673|HM108735|HM111936|KF600145|HM111947|HM534849HM108719|HM108722|HM108735|JQ405165|HM108722|HM108735|JQ405165|NZ_MEIT01000088|NC_011658|KF599020|NC_011658|KF599020|NC_011658|KF599020|KR057919|KR057919
BX000578	HM108681
BX000579	HM108682
BX000580	HM108683
BX000581	HM108684
BX000582	HM108686
BX000583	HM108687
BX000584	HM108688
BX000585	HM108690
BX000586	HM108691
BX000587	HM108692
BX000588	HM108693|HM108737HM108693|HM108737
BX000589	HM108694
BX000590	HM108696
BX000591	HM108697
BX000592	HM108698|HM108706
BX000593	HM108699
BX000594	HM108700
BX000595	HM108701
BX000596	HM108702
BX000597	HM108703
BX000598	HM108704
BX000599	HM108705
BX000600	HM108707
BX000601	HM108708
BX000602	HM108711
BX000603	HM108712
BX000604	HM108713
BX000605	HM108714
BX000606	HM108715
BX000607	HM108716
BX000608	HM108717
BX000609	HM108718
BX000610	HM108720
BX000611	HM108721
BX000612	HM108723
BX000613	HM108724
BX000614	HM108725
BX000615	HM108726
BX000616	HM108727
BX000617	HM108728
BX000618	HM108729
BX000619	HM108730
BX000620	HM108731
BX000621	HM108732
BX000622	HM108733
BX000623	HM108734|JQ405158|JQ405166|JQ405167HM108734|JQ405158|JQ405166|JQ405167
BX000624	HM108736
BX000625	HM108738
BX000626	HM108739
BX000627	HM108740
BX000628	HM108741
BX000629	HM108742|HM109223|HM109944|HM109984|HM110372|HM110128|HM110355|HM108770|HM108796|HM108912|HM109005|HM111238|HM111544|HM109080|HM108992|HM109109|HM110018|HM110672|HM111696|HM108953|HM109284|HM110138|HM110240|HM110680|HM110853|HM111635|HM111714|HM111779|HM112227|HM109917|HM110243|HM110277|HM110859|HM108962|HM109015|HM109029|HM111743|HM111061HM109098|HM109274|HM109904|HM109970|HM111258|HM109004|HM10…
BX000630	HM108743
BX000631	HM108744
BX000632	HM108745|HM110845
BX000633	HM108748|HM112846
BX000634	HM108751
BX000635	HM108754
BX000636	HM108756|HM109353|HM111728|HM112810|HM109113
BX000637	HM108757
BX000638	HM108758
BX000639	HM108760
BX000640	HM108761|HM109062|HM110245|HM110894|HM111537|HM109072HM108996|HM110647|HM111506|HM109049|HM110852HM111079|HM110648HM111105|HM111682|HM111734|HM110326|HM110837|HM110386|HM110774|HM108928HM111855|HM112153
BX000641	HM108764|HM108919|HM109028|HM111772|HM109160|HM108954
BX000642	HM108767
BX000643	HM108769|HM110428|HM109048|HM110445|HM110509|HM110548|HM110584|HM110967|HM111547|HM108839|HM108991|HM109011|HM109352|HM109367|HM110020|HM110075|HM110173|HM110178|HM110200|HM110422|HM110468|HM110666|HM110691|HM109327|HM109331|HM109947|HM109976|HM110160|HM110334|HM110718|HM111053|HM111123|HM111821|HM112799HM108846|HM108909|HM108927|HM109963|HM110348|HM110472|HM109934|HM111216|HM111630|HM109151|HM10…
BX000644	HM108771
BX000645	HM108773
BX000646	HM108774
BX000647	HM108777
BX000648	HM108778
BX000649	HM108779
BX000650	HM108780
BX000651	HM108784|HM108896|HM109346HM110351|HM110824|HM110120|HM111644
BX000652	HM108788
BX000653	HM108790
BX000654	HM108791
BX000655	HM108792
BX000656	HM108794|HM108918|HM108950|HM110258|HM108755HM111172|HM110906
BX000657	HM108795
BX000658	HM108797
BX000659	HM108798
BX000660	HM108799
BX000661	HM108801
BX000662	HM108803
BX000663	HM108804
BX000664	HM108805
BX000665	HM108806
BX000666	HM108807
BX000667	HM108808
BX000668	HM108809
BX000669	HM108810|HM110345
BX000670	HM108811
BX000671	HM108813
BX000672	HM108815
BX000673	HM108816
BX000674	HM108817
BX000675	HM108818|HM109239HM111078|HM111097|HM111087
BX000676	HM108819
BX000677	HM108822
BX000678	HM108823
BX000679	HM108824
BX000680	HM108825
BX000681	HM108826
BX000682	HM108827
BX000683	HM108828
BX000684	HM108829
BX000685	HM108832|HM108838|HM110416|HM110639|HM110786|HM111128|HM111622|HM109056|HM109193|HM111679|HM111836|HM110921|HM111708
BX000686	HM108834
BX000687	HM108836
BX000688	HM108837
BX000689	HM108840
BX000690	HM108841
BX000691	HM108842
BX000692	HM108844
BX000693	HM108848
BX000694	HM108850|HM113089
BX000695	HM108851
BX000696	HM108852
BX000697	HM108854
BX000698	HM108855
BX000699	HM108856
BX000700	HM108857|HM111217
BX000701	HM108858|HM110939
BX000702	HM108860
BX000703	HM108862
BX000704	HM108863
BX000705	HM108864
BX000706	HM108866
BX000707	HM108867
BX000708	HM108872|HM108949|HM109333|HM108775HM110796|HM111058|HM110922|HM109248|HM110914|HM111723
BX000709	HM108873
BX000710	HM108875
BX000711	HM108877|HM110865|HM112380
BX000712	HM108881
BX000713	HM108882|HM109229|HM110308|HM110634|HM110295|HM110163|HM111249HM110213|HM110271|HM110388|HM110908|HM110924|HM110797|HM109214|HM111187|HM110624|HM110905|HM108747|HM108970|HM109927|HM109967|HM110110|HM110358|HM110902|HM108783|HM111241
BX000714	HM108883|HM111074
BX000715	HM108884
BX000716	HM108885
BX000717	HM108886
BX000718	HM108887
BX000719	HM108888
BX000720	HM108890
BX000721	HM108891
BX000722	HM108893
BX000723	HM108894
BX000724	HM108895
BX000725	HM108897|HM111028HM109135|HM109271
BX000726	HM108899
BX000727	HM108900|HM110379|HM110785|HM111863|HM111866|HM111122|HM111268|HM110364|HM110390
BX000728	HM108901|HM111721|HM112409
BX000729	HM108902
BX000730	HM108903
BX000731	HM108904
BX000732	HM108905
BX000733	HM108907
BX000734	HM108908
BX000735	HM108911
BX000736	HM108913
BX000737	HM108914
BX000738	HM108917
BX000739	HM108920
BX000740	HM108921
BX000741	HM108923
BX000742	HM108925
BX000743	HM108926|HM109125|HM109719|HM110037|HM109177|HM109196|HM109451|HM109878|HM108997|HM109919|HM109960|HM110633|HM108924|HM109068|HM110506|HM110727|HM111203|HM109569|HM110692|HM110713|HM110916|HM111027|HM110938|HM110696|HM110823|HM111042|HM111185|HM111260|HM111626|HM109255|HM110668|HM109169|HM109235|HM111636|HM111075|HM109126
BX000744	HM108929
BX000745	HM108931
BX000746	HM108932
BX000747	HM108933
BX000748	HM108934
BX000749	HM108935
BX000750	HM108936
BX000751	HM108939
BX000752	HM108941|HM108980|HM110290|HM110661|HM109187HM111283
BX000753	HM108942
BX000754	HM108943
BX000755	HM108944
BX000756	HM108945
BX000757	HM108946
BX000758	HM108947
BX000759	HM108948
BX000760	HM108951
BX000761	HM108963|HM110496|HM110982|HM111653|HM111662|HM111812|HM110576
BX000762	HM108966
BX000763	HM108967
BX000764	HM108968|HM110933HM111089|HM111673|HM110880
BX000765	HM108969|HM110016|HM111839|HM110123|HM110144|HM110382|HM109362|HM110392|HM112110|HM108983HM109035|HM109082|HM111843|HM109167|HM109956|HM110131|HM110149|HM110235|HM110414|HM111010|HM109181HM109120|HM109137|HM109818|HM111287|HM108753|HM109117|HM109924|HM110100|HM110891|HM111712|HM110711|HM109199|HM109901|HM110186|HM110215|HM111046|HM111174|HM111235|HM111736|HM111740|HM111810|HM108876|HM109307|HM110…
BX000766	HM108972
BX000767	HM108973
BX000768	HM108974
BX000769	HM108976
BX000770	HM108977
BX000771	HM108981
BX000772	HM108982
BX000773	HM108985
BX000774	HM108986
BX000775	HM108988|HM109326|HM110846|HM110910
BX000776	HM108993
BX000777	HM108998
BX000778	HM108999
BX000779	HM109003
BX000780	HM109009
BX000781	HM109012
BX000782	HM109014
BX000783	HM109016
BX000784	HM109017
BX000785	HM109018|HM110814
BX000786	HM109020
BX000787	HM109021
BX000788	HM109024
BX000789	HM109026
BX000790	HM109027|HM111018|HM111557
BX000791	HM109030|HM109354|HM110302
BX000792	HM109031
BX000793	HM109032|HM111068|HM111081
BX000794	HM109033
BX000795	HM109036
BX000796	HM109037
BX000797	HM109039|HM110403|HM108958|HM110096|HM110926|HM110957|HM111031|HM108957|HM108940|HM109101|HM110113HM109194|HM110909|HM111800
BX000798	HM109045
BX000799	HM109046
BX000800	HM109047
BX000801	HM109052
BX000802	HM109055
BX000803	HM109057|HM110996
BX000804	HM109058
BX000805	HM109059
BX000806	HM109060|HM111040
BX000807	HM109061
BX000808	HM109063
BX000809	HM109064
BX000810	HM109065
BX000811	HM109070
BX000812	HM109074
BX000813	HM109075
BX000814	HM109078
BX000815	HM109081
BX000816	HM109083
BX000817	HM109084
BX000818	HM109085
BX000819	HM109086|HM110844
BX000820	HM109087|HM110228
BX000821	HM109088
BX000822	HM109089
BX000823	HM109091|HM110384HM110294|HM110366|HM111273|HM111811
BX000824	HM109092
BX000825	HM109096
BX000826	HM109097
BX000827	HM109099|HM111282
BX000828	HM109100
BX000829	HM109103
BX000830	HM109104
BX000831	HM109108
BX000832	HM109110
BX000833	HM109111|HM109116|HM109132|HM109348|HM110725|HM111642|HM112824|HM110836HM109168|HM110000HM109175|HM109576|HM110524|HM108975|HM109136|HM110042|HM110701|HM110738|HM110838|HM110962|HM111643|HM110028|HM110385|HM110662|HM110756|HM110829|HM110998HM110766|HM110164|HM110389|HM111021|HM111088|HM111005|HM111784
BX000834	HM109114
BX000835	HM109118
BX000836	HM109121
BX000837	HM109123
BX000838	HM109129
BX000839	HM109130
BX000840	HM109131
BX000841	HM109134
BX000842	HM109138
BX000843	HM109139
BX000844	HM109140
BX000845	HM109141
BX000846	HM109142
BX000847	HM109143
BX000848	HM109144|HM109188|HM110201
BX000849	HM109147
BX000850	HM109152
BX000851	HM109155
BX000852	HM109156
BX000853	HM109157
BX000854	HM109158
BX000855	HM109159
BX000856	HM109161
BX000857	HM109163
BX000858	HM109165
BX000859	HM109170|HM109910
BX000860	HM109171
BX000861	HM109172
BX000862	HM109174
BX000863	HM109176
BX000864	HM109178
BX000865	HM109179
BX000866	HM109180
BX000867	HM109182
BX000868	HM109183
BX000869	HM109185
BX000870	HM109189
BX000871	HM109191
BX000872	HM109197|HM110080HM109655|HM110912|HM111220
BX000873	HM109198
BX000874	HM109200
BX000875	HM109201
BX000876	HM109202
BX000877	HM109203
BX000878	HM109204
BX000879	HM109205
BX000880	HM109208
BX000881	HM109211
BX000882	HM109212
BX000883	HM109215
BX000884	HM109216
BX000885	HM109219
BX000886	HM109220|HM109902
BX000887	HM109222
BX000888	HM109224
BX000889	HM109225|HM109957
BX000890	HM109227
BX000891	HM109231
BX000892	HM109236
BX000893	HM109237
BX000894	HM109238
BX000895	HM109241|HM111500
BX000896	HM109242
BX000897	HM109244
BX000898	HM109245
BX000899	HM109246|HM110398
BX000900	HM109249
BX000901	HM109250
BX000902	HM109251
BX000903	HM109252
BX000904	HM109253
BX000905	HM109254
BX000906	HM109259|HM109230HM109285|HM109294|HM109329|HM109344HM109349
BX000907	HM109260
BX000908	HM109261|HM110099
BX000909	HM109263
BX000910	HM109265
BX000911	HM109266
BX000912	HM109267
BX000913	HM109270|HM109336|HM109851
BX000914	HM109272
BX000915	HM109273
BX000916	HM109276
BX000917	HM109278
BX000918	HM109279
BX000919	HM109280
BX000920	HM109286
BX000921	HM109287
BX000922	HM109288
BX000923	HM109290
BX000924	HM109293
BX000925	HM109296
BX000926	HM109297
BX000927	HM109299
BX000928	HM109302
BX000929	HM109303|HM111103
BX000930	HM109306
BX000931	HM109308
BX000932	HM109309
BX000933	HM109311
BX000934	HM109312|HM112390HM109811|HM111190
BX000935	HM109317
BX000936	HM109319
BX000937	HM109324
BX000938	HM109325
BX000939	HM109328
BX000940	HM109330
BX000941	HM109335
BX000942	HM109337
BX000943	HM109339
BX000944	HM109340
BX000945	HM109342
BX000946	HM109345
BX000947	HM109350
BX000948	HM109351
BX000949	HM109357
BX000950	HM109358
BX000951	HM109359
BX000952	HM109361
BX000953	HM109363|HM110130
BX000954	HM109365
BX000955	HM109368
BX000956	HM109369
BX000957	HM109370
BX000958	HM109372
BX000959	HM109373
BX000960	HM109376
BX000961	HM109378|HM109402|HM109445|HM109468HM109463|HM109603
BX000962	HM109380
BX000963	HM109381|HM109385|HM109437|HM109510|HM109419|HM109411|HM109496|HM109617|HM112191|HM112246
BX000964	HM109382
BX000965	HM109383
BX000966	HM109386
BX000967	HM109388|HM109399HM109482
BX000968	HM109389
BX000969	HM109392
BX000970	HM109393
BX000971	HM109395
BX000972	HM109398
BX000973	HM109403
BX000974	HM109404
BX000975	HM109406
BX000976	HM109409
BX000977	HM109413
BX000978	HM109414
BX000979	HM109416
BX000980	HM109417
BX000981	HM109421
BX000982	HM109422
BX000983	HM109424|HM109588
BX000984	HM109427
BX000985	HM109428
BX000986	HM109430
BX000987	HM109431
BX000988	HM109433
BX000989	HM109435
BX000990	HM109436
BX000991	HM109438
BX000992	HM109440
BX000993	HM109441|HM109450|HM109487
BX000994	HM109443
BX000995	HM109444
BX000996	HM109446
BX000997	HM109448
BX000998	HM109449
BX000999	HM109453
BX001000	HM109454|HM109505|HM109562|HM109474|HM109596|HM109608|HM109528
BX001001	HM109455
BX001002	HM109458
BX001003	HM109460
BX001004	HM109461
BX001005	HM109464|HM111613
BX001006	HM109469
BX001007	HM109472
BX001008	HM109475
BX001009	HM109478
BX001010	HM109480|HM109490
BX001011	HM109483
BX001012	HM109484|HM109497|HM109530|HM109554|HM109578
BX001013	HM109485
BX001014	HM109486
BX001015	HM109492
BX001016	HM109494
BX001017	HM109495
BX001018	HM109500
BX001019	HM109501
BX001020	HM109503
BX001021	HM109504
BX001022	HM109508
BX001023	HM109512
BX001024	HM109517
BX001025	HM109519
BX001026	HM109521
BX001027	HM109522
BX001028	HM109523
BX001029	HM109524
BX001030	HM109529
BX001031	HM109531
BX001032	HM109532|HM109625
BX001033	HM109533
BX001034	HM109536
BX001035	HM109537
BX001036	HM109539
BX001037	HM109540
BX001038	HM109541
BX001039	HM109542
BX001040	HM109544
BX001041	HM109545
BX001042	HM109547
BX001043	HM109548
BX001044	HM109549
BX001045	HM109555
BX001046	HM109556
BX001047	HM109557
BX001048	HM109560
BX001049	HM109561
BX001050	HM109563
BX001051	HM109564
BX001052	HM109566|HM109594
BX001053	HM109568
BX001054	HM109575
BX001055	HM109579
BX001056	HM109580
BX001057	HM109582
BX001058	HM109583
BX001059	HM109584
BX001060	HM109585|HM110530|HM111212|HM111799|HM112863
BX001061	HM109591
BX001062	HM109593
BX001063	HM109597
BX001064	HM109598
BX001065	HM109599
BX001066	HM109600
BX001067	HM109605
BX001068	HM109607
BX001069	HM109610
BX001070	HM109611
BX001071	HM109612
BX001072	HM109618
BX001073	HM109619
BX001074	HM109620
BX001075	HM109621
BX001076	HM109624
BX001077	HM109629
BX001078	HM109631
BX001079	HM109634
BX001080	HM109635
BX001081	HM109636
BX001082	HM109637
BX001083	HM109638|HM109627
BX001084	HM109639
BX001085	HM109643
BX001086	HM109644
BX001087	HM109647
BX001088	HM109648|HM109751HM109691
BX001089	HM109649
BX001090	HM109650
BX001091	HM109652|HM111817
BX001092	HM109653
BX001093	HM109654
BX001094	HM109656
BX001095	HM109657
BX001096	HM109659
BX001097	HM109663
BX001098	HM109664
BX001099	HM109666
BX001100	HM109667
BX001101	HM109668
BX001102	HM109672
BX001103	HM109673
BX001104	HM109675
BX001105	HM109676
BX001106	HM109677
BX001107	HM109678
BX001108	HM109680
BX001109	HM109682
BX001110	HM109683
BX001111	HM109684|HM109732
BX001112	HM109685
BX001113	HM109686|HM109696
BX001114	HM109687
BX001115	HM109688
BX001116	HM109689
BX001117	HM109690
BX001118	HM109692
BX001119	HM109693
BX001120	HM109694
BX001121	HM109697
BX001122	HM109700
BX001123	HM109702
BX001124	HM109704
BX001125	HM109705
BX001126	HM109706
BX001127	HM109708
BX001128	HM109712
BX001129	HM109713
BX001130	HM109714
BX001131	HM109715
BX001132	HM109716
BX001133	HM109718
BX001134	HM109721
BX001135	HM109722
BX001136	HM109724
BX001137	HM109725
BX001138	HM109726
BX001139	HM109727
BX001140	HM109728
BX001141	HM109729
BX001142	HM109730
BX001143	HM109731
BX001144	HM109733
BX001145	HM109734
BX001146	HM109736
BX001147	HM109737
BX001148	HM109738
BX001149	HM109740
BX001150	HM109741
BX001151	HM109744
BX001152	HM109745
BX001153	HM109746
BX001154	HM109747
BX001155	HM109748
BX001156	HM109750
BX001157	HM109754
BX001158	HM109755
BX001159	HM109756
BX001160	HM109758|HM109710|HM111561|HM109769|HM109880|HM109853|HM111473|HM111531|HM111585|HM109832
BX001161	HM109759
BX001162	HM109761
BX001163	HM109762|HM109743HM110570
BX001164	HM109763
BX001165	HM109764
BX001166	HM109765
BX001167	HM109766
BX001168	HM109767
BX001169	HM109770
BX001170	HM109771
BX001171	HM109773
BX001172	HM109774
BX001173	HM109775
BX001174	HM109776
BX001175	HM109777
BX001176	HM109778
BX001177	HM109779|HM109834
BX001178	HM109781
BX001179	HM109783
BX001180	HM109785
BX001181	HM109786
BX001182	HM109787
BX001183	HM109788
BX001184	HM109789
BX001185	HM109792
BX001186	HM109794
BX001187	HM109795|HM111117
BX001188	HM109798
BX001189	HM109799
BX001190	HM109800
BX001191	HM109803
BX001192	HM109804
BX001193	HM109806
BX001194	HM109808
BX001195	HM109810
BX001196	HM109813
BX001197	HM109814
BX001198	HM109816
BX001199	HM109820
BX001200	HM109821
BX001201	HM109824
BX001202	HM109825
BX001203	HM109826
BX001204	HM109827
BX001205	HM109828
BX001206	HM109830
BX001207	HM109831
BX001208	HM109833
BX001209	HM109835
BX001210	HM109836
BX001211	HM109838
BX001212	HM109839
BX001213	HM109840
BX001214	HM109844
BX001215	HM109847
BX001216	HM109848|HM109891
BX001217	HM109850
BX001218	HM109852
BX001219	HM109854
BX001220	HM109855
BX001221	HM109856
BX001222	HM109860
BX001223	HM109861
BX001224	HM109863
BX001225	HM109865|HM110595HM110754
BX001226	HM109866
BX001227	HM109868
BX001228	HM109870
BX001229	HM109871
BX001230	HM109872
BX001231	HM109877
BX001232	HM109881
BX001233	HM109882
BX001234	HM109883
BX001235	HM109885
BX001236	HM109886
BX001237	HM109888
BX001238	HM109895
BX001239	HM109897
BX001240	HM109898|HM110806
BX001241	HM109899
BX001242	HM109908
BX001243	HM109909
BX001244	HM109911
BX001245	HM109914
BX001246	HM109916
BX001247	HM109920
BX001248	HM109923
BX001249	HM109930
BX001250	HM109931
BX001251	HM109932
BX001252	HM109937
BX001253	HM109939
BX001254	HM109940|HM110940HM110462
BX001255	HM109941
BX001256	HM109943
BX001257	HM109946
BX001258	HM109948
BX001259	HM109952
BX001260	HM109959
BX001261	HM109961
BX001262	HM109962
BX001263	HM109969|HM110890
BX001264	HM109972|HM110479|HM110013
BX001265	HM109974
BX001266	HM109981
BX001267	HM109982
BX001268	HM109983
BX001269	HM109993
BX001270	HM109994
BX001271	HM109997
BX001272	HM110003
BX001273	HM110006
BX001274	HM110008
BX001275	HM110010
BX001276	HM110011
BX001277	HM110014
BX001278	HM110019
BX001279	HM110021
BX001280	HM110023
BX001281	HM110025
BX001282	HM110026
BX001283	HM110029
BX001284	HM110033
BX001285	HM110034
BX001286	HM110035|HM110214
BX001287	HM110036
BX001288	HM110038
BX001289	HM110040
BX001290	HM110043
BX001291	HM110047
BX001292	HM110048
BX001293	HM110053
BX001294	HM110058
BX001295	HM110065
BX001296	HM110067
BX001297	HM110068
BX001298	HM110071
BX001299	HM110073|HM110456|HM111179|HM111623|HM112882
BX001300	HM110076
BX001301	HM110077
BX001302	HM110079
BX001303	HM110083|HM111111
BX001304	HM110085
BX001305	HM110087
BX001306	HM110088
BX001307	HM110091
BX001308	HM110092
BX001309	HM110093
BX001310	HM110095
BX001311	HM110098
BX001312	HM110102
BX001313	HM110103
BX001314	HM110104
BX001315	HM110105
BX001316	HM110109
BX001317	HM110112
BX001318	HM110115
BX001319	HM110116
BX001320	HM110122
BX001321	HM110127
BX001322	HM110129
BX001323	HM110133
BX001324	HM110136
BX001325	HM110139
BX001326	HM110142
BX001327	HM110145
BX001328	HM110148
BX001329	HM110156
BX001330	HM110157|HM110540
BX001331	HM110158
BX001332	HM110161
BX001333	HM110162
BX001334	HM110166
BX001335	HM110168
BX001336	HM110171
BX001337	HM110172
BX001338	HM110174
BX001339	HM110177
BX001340	HM110179
BX001341	HM110180
BX001342	HM110181
BX001343	HM110183
BX001344	HM110187
BX001345	HM110188
BX001346	HM110192
BX001347	HM110194
BX001348	HM110198
BX001349	HM110203
BX001350	HM110205
BX001351	HM110206
BX001352	HM110207
BX001353	HM110209
BX001354	HM110211
BX001355	HM110217|HM110533
BX001356	HM110218
BX001357	HM110219|HM111688
BX001358	HM110220
BX001359	HM110221
BX001360	HM110222
BX001361	HM110224
BX001362	HM110226
BX001363	HM110229|HM112859
BX001364	HM110231
BX001365	HM110232
BX001366	HM110233
BX001367	HM110236
BX001368	HM110237
BX001369	HM110238
BX001370	HM110242
BX001371	HM110246
BX001372	HM110247
BX001373	HM110249
BX001374	HM110252
BX001375	HM110253
BX001376	HM110256
BX001377	HM110257
BX001378	HM110259
BX001379	HM110263
BX001380	HM110265
BX001381	HM110266
BX001382	HM110267
BX001383	HM110268
BX001384	HM110269
BX001385	HM110272
BX001386	HM110273
BX001387	HM110274
BX001388	HM110278
BX001389	HM110279
BX001390	HM110281
BX001391	HM110282
BX001392	HM110283
BX001393	HM110284
BX001394	HM110286
BX001395	HM110287
BX001396	HM110288
BX001397	HM110289
BX001398	HM110291
BX001399	HM110292
BX001400	HM110293
BX001401	HM110296
BX001402	HM110297
BX001403	HM110298
BX001404	HM110299
BX001405	HM110300
BX001406	HM110301|HM111755
BX001407	HM110303
BX001408	HM110304
BX001409	HM110306
BX001410	HM110307
BX001411	HM110309
BX001412	HM110310|HM111180
BX001413	HM110312
BX001414	HM110315
BX001415	HM110316
BX001416	HM110317
BX001417	HM110318
BX001418	HM110319
BX001419	HM110321
BX001420	HM110322
BX001421	HM110324
BX001422	HM110325
BX001423	HM110327
BX001424	HM110328
BX001425	HM110329
BX001426	HM110330
BX001427	HM110331
BX001428	HM110332
BX001429	HM110335
BX001430	HM110336
BX001431	HM110337
BX001432	HM110338
BX001433	HM110342|HM111080
BX001434	HM110343
BX001435	HM110344
BX001436	HM110346
BX001437	HM110347
BX001438	HM110349
BX001439	HM110352
BX001440	HM110353
BX001441	HM110354
BX001442	HM110356
BX001443	HM110357
BX001444	HM110359
BX001445	HM110361|HM110951
BX001446	HM110362
BX001447	HM110365
BX001448	HM110370
BX001449	HM110373
BX001450	HM110374
BX001451	HM110376
BX001452	HM110377
BX001453	HM110378
BX001454	HM110387
BX001455	HM110393
BX001456	HM110394
BX001457	HM110395|HM110847
BX001458	HM110396
BX001459	HM110400
BX001460	HM110401
BX001461	HM110402
BX001462	HM110404
BX001463	HM110405
BX001464	HM110406
BX001465	HM110407
BX001466	HM110408
BX001467	HM110409
BX001468	HM110410
BX001469	HM110412
BX001470	HM110413
BX001471	HM110415
BX001472	HM110418
BX001473	HM110421|HM111251
BX001474	HM110423
BX001475	HM110426
BX001476	HM110427
BX001477	HM110429
BX001478	HM110432|HM111261
BX001479	HM110433|HM112896
BX001480	HM110436|HM110587
BX001481	HM110438
BX001482	HM110439
BX001483	HM110441|HM110444
BX001484	HM110442
BX001485	HM110447
BX001486	HM110449
BX001487	HM110450
BX001488	HM110451|HM111760|HM112997
BX001489	HM110452
BX001490	HM110453
BX001491	HM110458
BX001492	HM110459
BX001493	HM110460
BX001494	HM110463
BX001495	HM110465
BX001496	HM110466
BX001497	HM110470
BX001498	HM110473
BX001499	HM110474
BX001500	HM110475
BX001501	HM110476
BX001502	HM110477
BX001503	HM110480
BX001504	HM110481
BX001505	HM110483
BX001506	HM110484
BX001507	HM110488
BX001508	HM110490
BX001509	HM110491
BX001510	HM110492|HM110704
BX001511	HM110494
BX001512	HM110495
BX001513	HM110498
BX001514	HM110500
BX001515	HM110501
BX001516	HM110503
BX001517	HM110510
BX001518	HM110511|HM110848
BX001519	HM110514
BX001520	HM110517
BX001521	HM110518
BX001522	HM110519
BX001523	HM110520
BX001524	HM110522
BX001525	HM110523
BX001526	HM110527
BX001527	HM110535
BX001528	HM110542
BX001529	HM110546
BX001530	HM110547
BX001531	HM110549
BX001532	HM110551
BX001533	HM110553
BX001534	HM110555
BX001535	HM110556
BX001536	HM110558
BX001537	HM110559
BX001538	HM110561
BX001539	HM110564
BX001540	HM110566
BX001541	HM110567
BX001542	HM110568
BX001543	HM110571
BX001544	HM110572
BX001545	HM110573
BX001546	HM110577
BX001547	HM110578
BX001548	HM110579
BX001549	HM110580
BX001550	HM110583
BX001551	HM110585
BX001552	HM110588
BX001553	HM110591
BX001554	HM110592
BX001555	HM110597
BX001556	HM110599
BX001557	HM110600
BX001558	HM110601
BX001559	HM110603
BX001560	HM110605
BX001561	HM110606
BX001562	HM110607
BX001563	HM110608
BX001564	HM110610
BX001565	HM110618
BX001566	HM110626|HM110857
BX001567	HM110628
BX001568	HM110629
BX001569	HM110630
BX001570	HM110631
BX001571	HM110632
BX001572	HM110635
BX001573	HM110636
BX001574	HM110637|HM110789
BX001575	HM110641
BX001576	HM110642
BX001577	HM110643|HM110664|HM110663|HM110683|HM110748|HM110960|HM110974HM110675|HM110686|HM110709|HM110745|HM110832|HM110849|HM110855|HM110869|HM110872|HM110931|HM110752|HM110873|HM110970|HM110719|HM110694|HM110706|HM110707|HM110710|HM110816|HM110792|HM110645|HM110697HM110724|HM110739|HM110827|HM110732|HM110751|HM110755|HM110840|HM110904|HM110811HM110803|HM110805|HM110854|HM110886|HM110903|HM110913|HM1109…
BX001578	HM110644
BX001579	HM110649
BX001580	HM110651
BX001581	HM110655
BX001582	HM110657
BX001583	HM110659
BX001584	HM110667
BX001585	HM110671
BX001586	HM110673
BX001587	HM110674
BX001588	HM110677
BX001589	HM110678
BX001590	HM110679
BX001591	HM110681
BX001592	HM110684
BX001593	HM110685
BX001594	HM110687|HM110762|HM110828
BX001595	HM110688
BX001596	HM110689
BX001597	HM110690
BX001598	HM110693
BX001599	HM110695
BX001600	HM110698
BX001601	HM110700
BX001602	HM110702
BX001603	HM110705
BX001604	HM110708|HM110965|HM111710|HM112194
BX001605	HM110714
BX001606	HM110715
BX001607	HM110716
BX001608	HM110720
BX001609	HM110721
BX001610	HM110722
BX001611	HM110723
BX001612	HM110726
BX001613	HM110728
BX001614	HM110729
BX001615	HM110730
BX001616	HM110731
BX001617	HM110733
BX001618	HM110736
BX001619	HM110742
BX001620	HM110743
BX001621	HM110746
BX001622	HM110747|HM110980
BX001623	HM110753
BX001624	HM110757
BX001625	HM110758
BX001626	HM110759
BX001627	HM110760
BX001628	HM110764
BX001629	HM110767
BX001630	HM110768
BX001631	HM110770
BX001632	HM110771
BX001633	HM110773
BX001634	HM110778
BX001635	HM110780
BX001636	HM110781
BX001637	HM110782
BX001638	HM110783
BX001639	HM110784
BX001640	HM110787
BX001641	HM110788
BX001642	HM110790|HM108961
BX001643	HM110791
BX001644	HM110793
BX001645	HM110794
BX001646	HM110795
BX001647	HM110798
BX001648	HM110800
BX001649	HM110802
BX001650	HM110804
BX001651	HM110807
BX001652	HM110809
BX001653	HM110810
BX001654	HM110813
BX001655	HM110817
BX001656	HM110819
BX001657	HM110820
BX001658	HM110821|HM109010
BX001659	HM110822
BX001660	HM110825
BX001661	HM110826|HM111711
BX001662	HM110830
BX001663	HM110831
BX001664	HM110833
BX001665	HM110834
BX001666	HM110835
BX001667	HM110841
BX001668	HM110842
BX001669	HM110851
BX001670	HM110856
BX001671	HM110860
BX001672	HM110861
BX001673	HM110863
BX001674	HM110866
BX001675	HM110867
BX001676	HM110868
BX001677	HM110871
BX001678	HM110874
BX001679	HM110876
BX001680	HM110878
BX001681	HM110881
BX001682	HM110882
BX001683	HM110883
BX001684	HM110884
BX001685	HM110885|HM111675
BX001686	HM110888
BX001687	HM110889
BX001688	HM110897
BX001689	HM110898
BX001690	HM110899
BX001691	HM110907
BX001692	HM110911
BX001693	HM110915
BX001694	HM110918
BX001695	HM110923
BX001696	HM110925
BX001697	HM110927
BX001698	HM110928
BX001699	HM110930
BX001700	HM110932
BX001701	HM110935
BX001702	HM110936
BX001703	HM110942
BX001704	HM110943
BX001705	HM110944
BX001706	HM110946
BX001707	HM110948
BX001708	HM110949
BX001709	HM110954
BX001710	HM110959
BX001711	HM110964
BX001712	HM110966
BX001713	HM110968
BX001714	HM110969
BX001715	HM110973
BX001716	HM110975
BX001717	HM110977
BX001718	HM110979
BX001719	HM110981
BX001720	HM110983
BX001721	HM110984
BX001722	HM110987
BX001723	HM110988
BX001724	HM110989
BX001725	HM110991
BX001726	HM110993
BX001727	HM110997
BX001728	HM111000
BX001729	HM111001
BX001730	HM111002
BX001731	HM111003
BX001732	HM111006
BX001733	HM111007
BX001734	HM111011
BX001735	HM111012
BX001736	HM111013
BX001737	HM111014
BX001738	HM111015
BX001739	HM111016
BX001740	HM111017
BX001741	HM111020
BX001742	HM111023
BX001743	HM111024
BX001744	HM111025
BX001745	HM111029
BX001746	HM111032
BX001747	HM111034
BX001748	HM111037
BX001749	HM111039|HM111112
BX001750	HM111041
BX001751	HM111043
BX001752	HM111044
BX001753	HM111047
BX001754	HM111049
BX001755	HM111051
BX001756	HM111052
BX001757	HM111055
BX001758	HM111056
BX001759	HM111060|HM111208
BX001760	HM111063
BX001761	HM111065
BX001762	HM111070
BX001763	HM111076
BX001764	HM111077|HM111159
BX001765	HM111083|HM111974
BX001766	HM111084
BX001767	HM111085
BX001768	HM111086
BX001769	HM111090
BX001770	HM111091
BX001771	HM111092
BX001772	HM111093
BX001773	HM111094
BX001774	HM111096
BX001775	HM111098
BX001776	HM111099
BX001777	HM111102
BX001778	HM111109
BX001779	HM111110
BX001780	HM111115
BX001781	HM111116
BX001782	HM111124
BX001783	HM111129|HM111632
BX001784	HM111130
BX001785	HM111131
BX001786	HM111132
BX001787	HM111135
BX001788	HM111144
BX001789	HM111145
BX001790	HM111146
BX001791	HM111149
BX001792	HM111153
BX001793	HM111154
BX001794	HM111155
BX001795	HM111156
BX001796	HM111161
BX001797	HM111164
BX001798	HM111165
BX001799	HM111166
BX001800	HM111168
BX001801	HM111169
BX001802	HM111170
BX001803	HM111171
BX001804	HM111176
BX001805	HM111178
BX001806	HM111181
BX001807	HM111183
BX001808	HM111184
BX001809	HM111186
BX001810	HM111188
BX001811	HM111193
BX001812	HM111195
BX001813	HM111196|HM110843
BX001814	HM111197
BX001815	HM111198
BX001816	HM111200
BX001817	HM111202|HM111222|HM111279
BX001818	HM111204
BX001819	HM111205
BX001820	HM111210
BX001821	HM111211
BX001822	HM111214
BX001823	HM111218
BX001824	HM111223
BX001825	HM111225
BX001826	HM111226
BX001827	HM111228
BX001828	HM111229
BX001829	HM111230
BX001830	HM111231
BX001831	HM111233
BX001832	HM111234
BX001833	HM111237
BX001834	HM111240
BX001835	HM111246
BX001836	HM111248
BX001837	HM111256
BX001838	HM111263
BX001839	HM111265
BX001840	HM111266
BX001841	HM111267
BX001842	HM111270
BX001843	HM111272
BX001844	HM111274
BX001845	HM111275
BX001846	HM111281
BX001847	HM111286
BX001848	HM111289
BX001849	HM111290
BX001850	HM111291|HM111299|HM111306|HM111311|HM111445|HM111530|HM111385|HM111414|HM111545HM111341|HM111349|HM111365|HM111383|HM111395|HM111430|HM111427|HM111565|HM111573|HM111420|HM111560HM111459|HM111499HM111472|HM111482|HM111484|HM111469|HM111361|HM111520|HM111342|HM111352|HM111368|HM111584|HM111392|HM111405|HM111462|HM111525|HM111620|HM111601|HM111524|HM111542|HM111598|HM111603
BX001851	HM111292
BX001852	HM111293
BX001853	HM111294
BX001854	HM111295
BX001855	HM111297
BX001856	HM111302
BX001857	HM111303
BX001858	HM111304
BX001859	HM111307
BX001860	HM111308
BX001861	HM111310
BX001862	HM111313
BX001863	HM111314
BX001864	HM111315
BX001865	HM111318
BX001866	HM111319
BX001867	HM111320|HM111514|HM111312|HM111322|HM111396|HM111477|HM111505|HM111534|HM111543|HM111582|HM111609|HM111296HM111323|HM111619HM111334|HM111347|HM111351|HM111356|HM111375|HM111403|HM111411|HM111434|HM111435|HM111436|HM111453|HM111479|HM111483|HM111488|HM111508|HM111536|HM111568|HM111581|HM111592|HM111569
BX001868	HM111321|HM111386|HM111402|HM111426|HM111480|HM111489|HM111493|HM111614
BX001869	HM111324
BX001870	HM111326
BX001871	HM111327
BX001872	HM111329
BX001873	HM111331
BX001874	HM111332
BX001875	HM111333
BX001876	HM111335
BX001877	HM111336
BX001878	HM111338
BX001879	HM111339
BX001880	HM111340
BX001881	HM111345
BX001882	HM111346
BX001883	HM111348
BX001884	HM111355
BX001885	HM111357
BX001886	HM111358
BX001887	HM111359
BX001888	HM111362
BX001889	HM111363
BX001890	HM111364
BX001891	HM111367
BX001892	HM111369
BX001893	HM111371
BX001894	HM111372
BX001895	HM111373
BX001896	HM111374
BX001897	HM111376
BX001898	HM111377
BX001899	HM111378
BX001900	HM111379
BX001901	HM111380
BX001902	HM111381
BX001903	HM111384
BX001904	HM111387
BX001905	HM111390
BX001906	HM111391
BX001907	HM111393
BX001908	HM111398|HM111404
BX001909	HM111399
BX001910	HM111400
BX001911	HM111401
BX001912	HM111407
BX001913	HM111409
BX001914	HM111410
BX001915	HM111415
BX001916	HM111416
BX001917	HM111418|HM111540
BX001918	HM111421
BX001919	HM111422
BX001920	HM111423|HM111478
BX001921	HM111425
BX001922	HM111428|HM109846
BX001923	HM111429
BX001924	HM111431
BX001925	HM111433
BX001926	HM111438
BX001927	HM111439
BX001928	HM111441
BX001929	HM111442
BX001930	HM111443
BX001931	HM111444
BX001932	HM111446
BX001933	HM111447|HM111539
BX001934	HM111448
BX001935	HM111449
BX001936	HM111451
BX001937	HM111452
BX001938	HM111454
BX001939	HM111455
BX001940	HM111456
BX001941	HM111457
BX001942	HM111458
BX001943	HM111460
BX001944	HM111461
BX001945	HM111463
BX001946	HM111464
BX001947	HM111466
BX001948	HM111468
BX001949	HM111471
BX001950	HM111475
BX001951	HM111476
BX001952	HM111481
BX001953	HM111485
BX001954	HM111490
BX001955	HM111491
BX001956	HM111492
BX001957	HM111494
BX001958	HM111495
BX001959	HM111497
BX001960	HM111501
BX001961	HM111502
BX001962	HM111503
BX001963	HM111504
BX001964	HM111509|HM111510
BX001965	HM111511
BX001966	HM111517
BX001967	HM111518
BX001968	HM111519
BX001969	HM111521
BX001970	HM111522
BX001971	HM111523
BX001972	HM111526
BX001973	HM111529
BX001974	HM111532
BX001975	HM111533
BX001976	HM111535
BX001977	HM111541
BX001978	HM111546
BX001979	HM111549
BX001980	HM111552
BX001981	HM111553
BX001982	HM111555
BX001983	HM111562
BX001984	HM111563
BX001985	HM111564
BX001986	HM111566
BX001987	HM111571
BX001988	HM111572
BX001989	HM111574
BX001990	HM111575
BX001991	HM111576
BX001992	HM111578
BX001993	HM111579
BX001994	HM111583
BX001995	HM111586
BX001996	HM111587
BX001997	HM111589
BX001998	HM111590
BX001999	HM111591
[truncated: 2,519 more rows]

## Sheet: C
Data S1-C. BEEx-FL-refs taxonomy file.
BX000001	Bacteria;Proteobacteria;Gammaproteobacteria;Burkholderiales;Burkholderiaceae;Burkholderia;contaminans
BX000002	Bacteria;Actinobacteriota;Actinobacteria;Streptomycetales;Streptomycetaceae;Streptomyces;griseosporeus
BX000003	Bacteria;Firmicutes;Bacilli;Lactobacillales;Enterococcaceae;Enterococcus;faecalis
BX000004	Bacteria;Firmicutes;Bacilli;Staphylococcales;Staphylococcaceae;Staphylococcus;saprophyticus
BX000005	Bacteria;Proteobacteria;Gammaproteobacteria;Burkholderiales;Oxalobacteraceae;Janthinobacterium;lividum
BX000006	Bacteria;Proteobacteria;Alphaproteobacteria;Rhizobiales;Rhizobiaceae;Mesorhizobium;s_bxid5142
BX000007	Bacteria;Proteobacteria;Gammaproteobacteria;Enterobacterales;Enterobacteriaceae;Shigella;sonnei
BX000008	Bacteria;Proteobacteria;Gammaproteobacteria;Pseudomonadales;Pseudomonadaceae;Pseudomonas;parafulva
BX000009	Bacteria;Proteobacteria;Gammaproteobacteria;Enterobacterales;Morganellaceae;Providencia;burhodogranariea
BX000010	Bacteria;Actinobacteriota;Actinobacteria;Micrococcales;Micrococcaceae;Rothia;koreensis
BX000011	Bacteria;Actinobacteriota;Actinobacteria;Micrococcales;Micrococcaceae;Rothia;koreensis
BX000012	Bacteria;Firmicutes;Bacilli;Staphylococcales;Staphylococcaceae;Staphylococcus;saprophyticus
BX000013	Bacteria;Actinobacteriota;Actinobacteria;Corynebacteriales;Tsukamurellaceae;Tsukamurella;ocularis
BX000014	Bacteria;Actinobacteriota;Actinobacteria;Micrococcales;Microbacteriaceae;Microbacterium;testaceum
BX000015	Bacteria;Proteobacteria;Gammaproteobacteria;Burkholderiales;Oxalobacteraceae;Janthinobacterium;lividum
BX000016	Bacteria;Proteobacteria;Alphaproteobacteria;Rhizobiales;Rhizobiaceae;Mesorhizobium;s_bxid5142
BX000017	Bacteria;Proteobacteria;Gammaproteobacteria;Orbales;Orbaceae;Gilliamella;apis
BX000018	Bacteria;Proteobacteria;Gammaproteobacteria;Orbales;Orbaceae;Gilliamella;s_bxid5483
BX000019	Bacteria;Proteobacteria;Gammaproteobacteria;Enterobacterales;Erwiniaceae;Erwinia;s_bxid5159
BX000020	Bacteria;Firmicutes;Bacilli;Bacillales;Bacillaceae;Bacillus;wiedmannii
BX000021	Bacteria;Proteobacteria;Gammaproteobacteria;Enterobacterales;Enterobacteriaceae;Escherichia;coli
BX000022	Bacteria;Proteobacteria;Gammaproteobacteria;Enterobacterales;Enterobacteriaceae;Escherichia;coli
BX000023	Bacteria;Firmicutes;Bacilli;Bacillales;Bacillaceae;Bacillus;subtilis
BX000024	Bacteria;Proteobacteria;Gammaproteobacteria;Burkholderiales;Oxalobacteraceae;Janthinobacterium;lividum
BX000025	Bacteria;Proteobacteria;Gammaproteobacteria;Pseudomonadales;Moraxellaceae;Moraxella;osloensis
BX000026	Bacteria;Firmicutes;Bacilli;Bacillales;Bacillaceae;Bacillus;wiedmannii
BX000027	Bacteria;Firmicutes;Bacilli;Staphylococcales;Staphylococcaceae;Staphylococcus;edaphicus
BX000028	Bacteria;Firmicutes;Bacilli;Lactobacillales;Lactobacillaceae;Apilactobacillus;kunkeei
BX000029	Bacteria;Proteobacteria;Alphaproteobacteria;Caulobacterales;Caulobacteraceae;Brevundimonas;vesicularis
BX000030	Bacteria;Firmicutes;Bacilli;Bacillales;Bacillaceae;Bacillus;cereus
BX000031	Bacteria;Firmicutes;Bacilli;Staphylococcales;Staphylococcaceae;Staphylococcus;sciuri
BX000032	Bacteria;Firmicutes;Bacilli;Bacillales;Bacillaceae;Bacillus;amyloliquefaciens
BX000033	Bacteria;Firmicutes;Bacilli;Staphylococcales;Staphylococcaceae;Staphylococcus;sciuri
BX000034	Bacteria;Firmicutes;Bacilli;Bacillales;Planococcaceae;Lysinibacillus;fusiformis
BX000035	Bacteria;Firmicutes;Bacilli;Bacillales;Bacillaceae;Priestia;megaterium
BX000036	Bacteria;Firmicutes;Bacilli;Bacillales;Bacillaceae;Bacillus;paramycoides
BX000037	Bacteria;Firmicutes;Bacilli;Bacillales;Bacillaceae;Bacillus;mobilis
BX000038	Bacteria;Proteobacteria;Gammaproteobacteria;Xanthomonadales;Xanthomonadaceae;Stenotrophomonas;bentonitica
BX000039	Bacteria;Firmicutes;Bacilli;Paenibacillales;Paenibacillaceae;Paenibacillus;intestini
BX000040	Bacteria;Firmicutes;Bacilli;Staphylococcales;Staphylococcaceae;Staphylococcus;saprophyticus
BX000041	Bacteria;Actinobacteriota;Actinobacteria;Streptomycetales;Streptomycetaceae;Streptomyces;olivaceus
BX000042	Bacteria;Proteobacteria;Gammaproteobacteria;Enterobacterales;Erwiniaceae;Mixta;s_bxid5672
BX000043	Bacteria;Proteobacteria;Gammaproteobacteria;Enterobacterales;Erwiniaceae;Mixta;s_bxid5672
BX000044	Bacteria;Firmicutes;Bacilli;Lactobacillales;Leuconostocaceae;Weissella;viridescens
BX000045	Bacteria;Firmicutes;Bacilli;Bacillales;Bacillaceae;Bacillus;s_bxid5628
BX000046	Bacteria;Firmicutes;Bacilli;Bacillales;Bacillaceae;Mesobacillus;foraminis
BX000047	Bacteria;Actinobacteriota;Actinobacteria;Bifidobacteriales;Bifidobacteriaceae;Bifidobacterium;asteroides
BX000048	Bacteria;Actinobacteriota;Actinobacteria;Bifidobacteriales;Bifidobacteriaceae;Bifidobacterium;s_bxid4981
BX000049	Bacteria;Actinobacteriota;Actinobacteria;Bifidobacteriales;Bifidobacteriaceae;Bifidobacterium;asteroides
BX000050	Bacteria;Actinobacteriota;Actinobacteria;Bifidobacteriales;Bifidobacteriaceae;Bifidobacterium;s_bxid4981
BX000051	Bacteria;Actinobacteriota;Actinobacteria;Bifidobacteriales;Bifidobacteriaceae;Bifidobacterium;s_bxid4981
BX000052	Bacteria;Actinobacteriota;Actinobacteria;Bifidobacteriales;Bifidobacteriaceae;Bifidobacterium;s_bxid4981
BX000053	Bacteria;Actinobacteriota;Actinobacteria;Bifidobacteriales;Bifidobacteriaceae;Bifidobacterium;s_bxid4981
BX000054	Bacteria;Actinobacteriota;Actinobacteria;Bifidobacteriales;Bifidobacteriaceae;Bifidobacterium;s_bxid4981
BX000055	Bacteria;Actinobacteriota;Actinobacteria;Streptomycetales;Streptomycetaceae;Streptomyces;jiujiangensis
BX000056	Bacteria;Actinobacteriota;Actinobacteria;Bifidobacteriales;Bifidobacteriaceae;Bifidobacterium;asteroides
BX000057	Bacteria;Firmicutes;Bacilli;Lactobacillales;Lactobacillaceae;Lactobacillus;melliventris
BX000058	Bacteria;Firmicutes;Bacilli;Lactobacillales;Lactobacillaceae;Lactobacillus;panisapium
BX000059	Bacteria;Firmicutes;Bacilli;Staphylococcales;Staphylococcaceae;Staphylococcus;hominis
BX000060	Bacteria;Actinobacteriota;Actinobacteria;Bifidobacteriales;Bifidobacteriaceae;Bifidobacterium;asteroides
BX000061	Bacteria;Actinobacteriota;Actinobacteria;Streptomycetales;Streptomycetaceae;Streptomyces;sampsonii
BX000062	Bacteria;Proteobacteria;Alphaproteobacteria;Acetobacterales;Acetobacteraceae;Bombella;s_bxid5328
BX000063	Bacteria;Proteobacteria;Alphaproteobacteria;Acetobacterales;Acetobacteraceae;Bombella;apis
BX000064	Bacteria;Actinobacteriota;Actinobacteria;Micrococcales;Dermacoccaceae;Dermacoccus;nishinomiyaensis
BX000065	Bacteria;Firmicutes;Bacilli;Lactobacillales;Leuconostocaceae;Fructobacillus;fructosus
BX000066	Bacteria;Proteobacteria;Gammaproteobacteria;Orbales;Orbaceae;Gilliamella;s_bxid9399
BX000067	Bacteria;Firmicutes;Bacilli;Lactobacillales;Lactobacillaceae;Lactobacillus;kimbladii
BX000068	Bacteria;Firmicutes;Bacilli;Lactobacillales;Lactobacillaceae;Bombilactobacillus;mellis
BX000069	Bacteria;Firmicutes;Bacilli;Lactobacillales;Lactobacillaceae;Lactobacillus;panisapium
BX000070	Bacteria;Firmicutes;Bacilli;Lactobacillales;Lactobacillaceae;Lactobacillus;panisapium
BX000071	Bacteria;Firmicutes;Bacilli;Lactobacillales;Lactobacillaceae;Apilactobacillus;s_bxid5570
BX000072	Bacteria;Firmicutes;Bacilli;Lactobacillales;Lactobacillaceae;g_bxid5845;s_bxid5845
BX000073	Bacteria;Firmicutes;Bacilli;Lactobacillales;Lactobacillaceae;Apilactobacillus;kunkeei
BX000074	Bacteria;Firmicutes;Bacilli;Lactobacillales;Lactobacillaceae;Lactobacillus;panisapium
BX000075	Bacteria;Firmicutes;Bacilli;Lactobacillales;Lactobacillaceae;Lactobacillus;panisapium
BX000076	Bacteria;Firmicutes;Bacilli;Lactobacillales;Lactobacillaceae;Lactobacillus;panisapium
BX000077	Bacteria;Firmicutes;Bacilli;Bacillales;Bacillaceae;Priestia;timonensis
BX000078	Bacteria;Proteobacteria;Gammaproteobacteria;Pseudomonadales;Moraxellaceae;Moraxella;osloensis
BX000079	Bacteria;Actinobacteriota;Actinobacteria;Propionibacteriales;Propionibacteriaceae;Cutibacterium;acnes
BX000080	Bacteria;Actinobacteriota;Actinobacteria;Propionibacteriales;Propionibacteriaceae;Cutibacterium;acnes
BX000081	Bacteria;Firmicutes;Bacilli;Lactobacillales;Enterococcaceae;Enterococcus;faecium
BX000082	Bacteria;Epsilonbacteraeota;Epsilonproteobacteria;o_bxid5860;f_bxid5860;g_bxid5860;s_bxid5860
BX000083	Bacteria;Actinobacteriota;Actinobacteria;Corynebacteriales;Mycobacteriaceae;Mycolicibacterium;s_bxid5650
BX000084	Bacteria;Proteobacteria;Gammaproteobacteria;Burkholderiales;Burkholderiaceae;Cupriavidus;necator
BX000085	Bacteria;Actinobacteriota;Actinobacteria;Streptomycetales;Streptomycetaceae;Streptomyces;albus
BX000086	Bacteria;Actinobacteriota;Actinobacteria;Corynebacteriales;Corynebacteriaceae;Corynebacterium;glucuronolyticum
BX000087	Bacteria;Firmicutes;Bacilli;Paenibacillales;Paenibacillaceae;Paenibacillus;peoriae
BX000088	Bacteria;Proteobacteria;Gammaproteobacteria;Pseudomonadales;Moraxellaceae;Moraxella;osloensis
BX000089	Bacteria;Actinobacteriota;Actinobacteria;Streptomycetales;Streptomycetaceae;Streptomyces;griseolus
BX000090	Bacteria;Actinobacteriota;Actinobacteria;Micrococcales;Micrococcaceae;Micrococcus;s_bxid5456
BX000091	Bacteria;Proteobacteria;Alphaproteobacteria;Acetobacterales;Acetobacteraceae;Bombella;s_bxid5594
BX000092	Bacteria;Proteobacteria;Alphaproteobacteria;Acetobacterales;Acetobacteraceae;Bombella;apis
BX000093	Bacteria;Firmicutes;Bacilli;Bacillales;Bacillaceae;Bacillus;licheniformis
BX000094	Bacteria;Firmicutes;Bacilli;Staphylococcales;Staphylococcaceae;Staphylococcus;warneri
BX000095	Bacteria;Actinobacteriota;Actinobacteria;Micrococcales;Micrococcaceae;Rothia;s_bxid5625
BX000096	Bacteria;Firmicutes;Bacilli;Brevibacillales;Brevibacillaceae;Brevibacillus;borstelensis
BX000097	Bacteria;Actinobacteriota;Actinobacteria;Streptomycetales;Streptomycetaceae;Streptomyces;griseolus
BX000098	Bacteria;Proteobacteria;Alphaproteobacteria;Acetobacterales;Acetobacteraceae;Bombella;apis
BX000099	Bacteria;Actinobacteriota;Actinobacteria;Micrococcales;Micrococcaceae;Arthrobacter;gandavensis
BX000100	Bacteria;Actinobacteriota;Actinobacteria;Micrococcales;Microbacteriaceae;Microbacterium;s_bxid5376
BX000101	Bacteria;Actinobacteriota;Actinobacteria;Micrococcales;Micrococcaceae;Micrococcus;s_bxid5456
BX000102	Bacteria;Actinobacteriota;Actinobacteria;Corynebacteriales;Nocardiaceae;Rhodococcus;fascians
BX000103	Bacteria;Actinobacteriota;Actinobacteria;Corynebacteriales;Nocardiaceae;Rhodococcus;s_bxid5627
BX000104	Bacteria;Actinobacteriota;Actinobacteria;Corynebacteriales;Nocardiaceae;Rhodococcus;coprophilus
BX000105	Bacteria;Actinobacteriota;Actinobacteria;Micrococcales;Microbacteriaceae;Agrococcus;jenensis
BX000106	Bacteria;Firmicutes;Bacilli;Paenibacillales;Paenibacillaceae;Paenibacillus;s_bxid0163
BX000107	Bacteria;Firmicutes;Bacilli;Bacillales;Planococcaceae;Sporosarcina;s_bxid5325
BX000108	Bacteria;Proteobacteria;Gammaproteobacteria;Enterobacterales;Erwiniaceae;Pantoea;s_bxid5442
BX000109	Bacteria;Firmicutes;Bacilli;Bacillales;Bacillaceae;Bacillus;subtilis
BX000110	Bacteria;Firmicutes;Bacilli;Bacillales;Bacillaceae;Bacillus;licheniformis
BX000111	Bacteria;Firmicutes;Bacilli;Bacillales;Bacillaceae;Bacillus;paramycoides
BX000112	Bacteria;Firmicutes;Bacilli;Bacillales;Bacillaceae;Bacillus;s_bxid5425
BX000113	Bacteria;Firmicutes;Bacilli;Bacillales;Bacillaceae;Peribacillus;simplex
BX000114	Bacteria;Actinobacteriota;Actinobacteria;Micrococcales;Micrococcaceae;Micrococcus;aloeverae
BX000115	Bacteria;Actinobacteriota;Actinobacteria;Micrococcales;Micrococcaceae;Arthrobacter;s_bxid5659
BX000116	Bacteria;Actinobacteriota;Actinobacteria;Streptomycetales;Streptomycetaceae;Streptomyces;fulvissimus
BX000117	Bacteria;Actinobacteriota;Actinobacteria;Streptomycetales;Streptomycetaceae;Streptomyces;s_bxid5645
BX000118	Bacteria;Actinobacteriota;Actinobacteria;Streptomycetales;Streptomycetaceae;Streptomyces;s_bxid5681
BX000119	Bacteria;Firmicutes;Bacilli;Lactobacillales;Enterococcaceae;Enterococcus;s_bxid5130
BX000120	Bacteria;Proteobacteria;Gammaproteobacteria;Burkholderiales;Burkholderiaceae;Burkholderia;contaminans
BX000121	Bacteria;Actinobacteriota;Actinobacteria;Bifidobacteriales;Bifidobacteriaceae;Bifidobacterium;asteroides
BX000122	Bacteria;Firmicutes;Bacilli;Paenibacillales;Paenibacillaceae;Paenibacillus;larvae
BX000123	Bacteria;Firmicutes;Bacilli;Lactobacillales;Streptococcaceae;Streptococcus;thermophilus
BX000124	Bacteria;Firmicutes;Bacilli;Lactobacillales;Lactobacillaceae;Lactobacillus;melliventris
BX000125	Bacteria;Actinobacteriota;Actinobacteria;Bifidobacteriales;Bifidobacteriaceae;Bifidobacterium;asteroides
BX000126	Bacteria;Proteobacteria;Alphaproteobacteria;Rhizobiales;Rhizobiaceae;Bartonella;s_bxid4984
BX000127	Bacteria;Proteobacteria;Alphaproteobacteria;Rhizobiales;Rhizobiaceae;Bartonella;s_bxid4984
BX000128	Bacteria;Proteobacteria;Alphaproteobacteria;Rhizobiales;Rhizobiaceae;Bartonella;s_bxid4984
BX000129	Bacteria;Proteobacteria;Alphaproteobacteria;Acetobacterales;Acetobacteraceae;Commensalibacter;s_bxid0093
BX000130	Bacteria;Proteobacteria;Gammaproteobacteria;Burkholderiales;Neisseriaceae;Snodgrassella;alvi
BX000131	Bacteria;Proteobacteria;Gammaproteobacteria;Orbales;Orbaceae;Gilliamella;apicola
BX000132	Bacteria;Proteobacteria;Gammaproteobacteria;Orbales;Orbaceae;Gilliamella;apicola
BX000133	Bacteria;Actinobacteriota;Actinobacteria;Streptomycetales;Streptomycetaceae;Streptomyces;atratus
BX000134	Bacteria;Proteobacteria;Gammaproteobacteria;Pseudomonadales;Pseudomonadaceae;Pseudomonas;orientalis
BX000135	Bacteria;Firmicutes;Bacilli;Lactobacillales;Lactobacillaceae;Lactobacillus;helsingborgensis
BX000136	Bacteria;Cyanobacteria;Cyanophyceae;Chroococcales;f_bxid5855;g_bxid5855;s_bxid5855
BX000137	Bacteria;Firmicutes;Bacilli;Bacillales;Bacillaceae;Bacillus;toyonensis
BX000138	Bacteria;Proteobacteria;Gammaproteobacteria;Enterobacterales;Morganellaceae;Morganella;s_bxid5197
BX000139	Bacteria;Firmicutes;Clostridia;Lachnospirales;Lachnospiraceae;g_bxid5844;s_bxid5844
BX000140	Bacteria;Proteobacteria;Gammaproteobacteria;Pseudohongiellales;Pseudohongiellaceae;g_bxid5794;s_bxid5794
BX000141	Bacteria;Bacteroidetes;Bacteroidia;Flavobacteriales;Weeksellaceae;Chryseobacterium;s_bxid5332
BX000142	Bacteria;Firmicutes;Clostridia;Lachnospirales;Lachnospiraceae;Anaerocolumna;s_bxid5772
BX000143	Bacteria;Proteobacteria;Gammaproteobacteria;Burkholderiales;Alcaligenaceae;Achromobacter;s_bxid5636
BX000144	Bacteria;Bacteroidetes;Bacteroidia;Flavobacteriales;Weeksellaceae;Chryseobacterium;nepalense
BX000145	Bacteria;Proteobacteria;Gammaproteobacteria;Burkholderiales;Burkholderiaceae;Burkholderia;contaminans
BX000146	Bacteria;Actinobacteriota;Actinobacteria;Micrococcales;Microbacteriaceae;Frondihabitans;s_bxid5668
BX000147	Bacteria;Firmicutes;Clostridia;Clostridiales;XIII;Alterileibacterium;massiliense
BX000148	Bacteria;Proteobacteria;Gammaproteobacteria;Xanthomonadales;Rhodanobacteraceae;Rhodanobacter;glycinis
BX000149	Bacteria;Firmicutes;Clostridia;Lachnospirales;Lachnospiraceae;Anaerobutyricum;hallii
BX000150	Bacteria;Firmicutes;Clostridia;Lachnospirales;Lachnospiraceae;Anaerobutyricum;hallii
BX000151	Bacteria;Firmicutes;Bacilli;Bacillales;Planococcaceae;Planomicrobium;s_bxid5179
BX000152	Bacteria;Actinobacteriota;Actinobacteria;Micrococcales;Microbacteriaceae;Frondihabitans;s_bxid5639
BX000153	Bacteria;Proteobacteria;Alphaproteobacteria;Rhizobiales;Rhizobiaceae;Rhizobium;salinitolerans
BX000154	Bacteria;Bacteroidetes;Bacteroidia;Bacteroidales;Dysgonomonadaceae;Dysgonomonas;s_bxid5485
BX000155	Bacteria;Proteobacteria;Alphaproteobacteria;Acetobacterales;Acetobacteraceae;Acetobacter;aceti
BX000156	Bacteria;Proteobacteria;Alphaproteobacteria;Acetobacterales;Acetobacteraceae;g_bxid5786;s_bxid5786
BX000157	Bacteria;Firmicutes;Clostridia;Christensenellales;Christensenellaceae;g_bxid5829;s_bxid5829
BX000158	Bacteria;Firmicutes;Bacilli;Lactobacillales;Streptococcaceae;Streptococcus;mitis
BX000159	Bacteria;Firmicutes;Bacilli;Lactobacillales;Streptococcaceae;Lactococcus;laudensis
BX000160	Bacteria;Firmicutes;Bacilli;Bacillales;Bacillaceae;Bacillus;wiedmannii
BX000161	Bacteria;Firmicutes;Bacilli;Bacillales;Bacillaceae;Bacillus;albus
BX000162	Bacteria;Proteobacteria;Gammaproteobacteria;Burkholderiales;Burkholderiaceae;Cupriavidus;necator
BX000163	Bacteria;Actinobacteriota;Actinobacteria;Streptomycetales;Streptomycetaceae;Streptomyces;achromogenes
BX000164	Bacteria;Firmicutes;Bacilli;Lactobacillales;Enterococcaceae;Enterococcus;faecium
BX000165	Bacteria;Firmicutes;Bacilli;Lactobacillales;Lactobacillaceae;Apilactobacillus;kunkeei
BX000166	Bacteria;Proteobacteria;Alphaproteobacteria;Rhizobiales;Rhizobiaceae;Bartonella;apis
BX000167	Bacteria;Firmicutes;Bacilli;Lactobacillales;Lactobacillaceae;Lactobacillus;helsingborgensis
BX000168	Bacteria;Firmicutes;Bacilli;Lactobacillales;Carnobacteriaceae;Dolosigranulum;pigrum
BX000169	Bacteria;Proteobacteria;Alphaproteobacteria;Sphingomonadales;Sphingomonadaceae;Novosphingobium;s_bxid5471
BX000170	Bacteria;Firmicutes;Bacilli;Bacillales;Bacillaceae;Bacillus;australimaris
BX000171	Bacteria;Firmicutes;Bacilli;Bacillales;Bacillaceae;Bacillus;toyonensis
BX000172	Bacteria;Firmicutes;Bacilli;Bacillales;Bacillaceae;Bacillus;paramycoides
BX000173	Bacteria;Bacteroidetes;Bacteroidia;Chitinophagales;Chitinophagaceae;Segetibacter;s_bxid5689
BX000174	Bacteria;Firmicutes;Bacilli;Lactobacillales;Enterococcaceae;Enterococcus;faecium
BX000175	Bacteria;Firmicutes;Clostridia;Lachnospirales;Lachnospiraceae;Blautia;s_bxid5417
BX000176	Bacteria;Firmicutes;Clostridia;Lachnospirales;Lachnospiraceae;Blautia;s_bxid5417
BX000177	Bacteria;Proteobacteria;Alphaproteobacteria;Acetobacterales;Acetobacteraceae;Bombella;apis
BX000178	Bacteria;Actinobacteriota;Actinobacteria;Streptomycetales;Streptomycetaceae;Streptomyces;fragilis
BX000179	Bacteria;Proteobacteria;Gammaproteobacteria;Enterobacterales;Enterobacteriaceae;Serratia;nematodiphila
BX000180	Bacteria;Firmicutes;Bacilli;Thermoactinomycetales;Thermoactinomycetaceae;Hazenella;coriacea
BX000181	Bacteria;Actinobacteriota;Actinobacteria;Bifidobacteriales;Bifidobacteriaceae;Bifidobacterium;asteroides
BX000182	Bacteria;Actinobacteriota;Actinobacteria;Bifidobacteriales;Bifidobacteriaceae;Bifidobacterium;asteroides
BX000183	Bacteria;Actinobacteriota;Actinobacteria;Bifidobacteriales;Bifidobacteriaceae;Bifidobacterium;asteroides
BX000184	Bacteria;Actinobacteriota;Actinobacteria;Bifidobacteriales;Bifidobacteriaceae;Bifidobacterium;asteroides
BX000185	Bacteria;Actinobacteriota;Actinobacteria;Bifidobacteriales;Bifidobacteriaceae;Bifidobacterium;asteroides
BX000186	Bacteria;Firmicutes;Bacilli;Lactobacillales;Lactobacillaceae;Lactobacillus;kimbladii
BX000187	Bacteria;Firmicutes;Bacilli;Lactobacillales;Lactobacillaceae;Lactobacillus;helsingborgensis
BX000188	Bacteria;Firmicutes;Bacilli;Lactobacillales;Lactobacillaceae;Lactobacillus;melliventris
BX000189	Bacteria;Firmicutes;Bacilli;Lactobacillales;Lactobacillaceae;Bombilactobacillus;mellis
BX000190	Bacteria;Proteobacteria;Gammaproteobacteria;Orbales;Orbaceae;Gilliamella;apis
BX000191	Bacteria;Proteobacteria;Gammaproteobacteria;Orbales;Orbaceae;Gilliamella;apis
BX000192	Bacteria;Proteobacteria;Gammaproteobacteria;Orbales;Orbaceae;Frischella;perrara
BX000193	Bacteria;Firmicutes;Bacilli;Bacillales;Bacillaceae;Bacillus;wiedmannii
BX000194	Bacteria;Firmicutes;Clostridia;Oscillospirales;Ruminococcaceae;Faecalibacterium;s_bxid5134
BX000195	Bacteria;Proteobacteria;Gammaproteobacteria;Enterobacterales;Morganellaceae;Proteus;penneri
BX000196	Bacteria;Proteobacteria;Gammaproteobacteria;Enterobacterales;Enterobacteriaceae;Klebsiella;pneumoniae
BX000197	Bacteria;Proteobacteria;Gammaproteobacteria;Pseudomonadales;Moraxellaceae;Acinetobacter;nectaris
BX000198	Bacteria;Proteobacteria;Gammaproteobacteria;Burkholderiales;Comamonadaceae;Comamonas;s_bxid5438
BX000199	Bacteria;Proteobacteria;Gammaproteobacteria;Xanthomonadales;Xanthomonadaceae;Stenotrophomonas;s_bxid5203
BX000200	Bacteria;Proteobacteria;Gammaproteobacteria;Pseudomonadales;Pseudomonadaceae;Pseudomonas;parafulva
BX000201	Bacteria;Proteobacteria;Gammaproteobacteria;Pseudomonadales;Pseudomonadaceae;Pseudomonas;parafulva
BX000202	Bacteria;Proteobacteria;Gammaproteobacteria;Pseudomonadales;Pseudomonadaceae;Pseudomonas;graminis
BX000203	Bacteria;Proteobacteria;Gammaproteobacteria;Pseudomonadales;Pseudomonadaceae;Pseudomonas;s_bxid5388
BX000204	Bacteria;Proteobacteria;Gammaproteobacteria;Enterobacterales;Enterobacteriaceae;Enterobacter;bugandensis
BX000205	Bacteria;Actinobacteriota;Actinobacteria;Streptomycetales;Streptomycetaceae;Streptomyces;mobaraensis
BX000206	Bacteria;Fusobacteria;Fusobacteriia;Fusobacteriales;Leptotrichiaceae;g_bxid5814;s_bxid5814
BX000207	Bacteria;Firmicutes;Bacilli;Bacillales;Bacillaceae;Bacillus;subtilis
BX000208	Bacteria;Firmicutes;Bacilli;Bacillales;Bacillaceae;Neobacillus;s_bxid0452
BX000209	Bacteria;Firmicutes;Bacilli;Bacillales;Bacillaceae;Bacillus;vallismortis
BX000210	Bacteria;Proteobacteria;Gammaproteobacteria;Enterobacterales;Enterobacteriaceae;Serratia;marcescens
BX000211	Bacteria;Proteobacteria;Gammaproteobacteria;Pseudomonadales;Pseudomonadaceae;Pseudomonas;oryzihabitans
BX000212	Bacteria;Proteobacteria;Gammaproteobacteria;Xanthomonadales;Xanthomonadaceae;Stenotrophomonas;maltophilia
BX000213	Bacteria;Proteobacteria;Gammaproteobacteria;Enterobacterales;Enterobacteriaceae;Klebsiella;pneumoniae
BX000214	Bacteria;Actinobacteriota;Actinobacteria;Streptomycetales;Streptomycetaceae;Streptomyces;diastaticus
BX000215	Bacteria;Firmicutes;Bacilli;Lactobacillales;Lactobacillaceae;Lactobacillus;johnsonii
BX000216	Bacteria;Firmicutes;Bacilli;Lactobacillales;Lactobacillaceae;Ligilactobacillus;salivarius
BX000217	Bacteria;Firmicutes;Bacilli;Lactobacillales;Enterococcaceae;Enterococcus;faecium
BX000218	Bacteria;Actinobacteriota;Actinobacteria;Streptomycetales;Streptomycetaceae;Streptomyces;iconiensis
BX000219	Bacteria;Actinobacteriota;Actinobacteria;Micrococcales;Microbacteriaceae;Frondihabitans;s_bxid5639
BX000220	Bacteria;Firmicutes;Bacilli;Lactobacillales;Lactobacillaceae;Lactobacillus;johnsonii
BX000221	Bacteria;Firmicutes;Bacilli;Paenibacillales;Paenibacillaceae;Paenibacillus;silvae
BX000222	Bacteria;Firmicutes;Bacilli;Bacillales;Bacillaceae;Neobacillus;niacini
BX000223	Bacteria;Actinobacteriota;Actinobacteria;Streptomycetales;Streptomycetaceae;Streptomyces;deserti
BX000224	Bacteria;Firmicutes;Bacilli;Bacillales;Bacillaceae;Bacillus;cereus
BX000225	Bacteria;Firmicutes;Bacilli;Bacillales;Bacillaceae;Priestia;flexus
BX000226	Bacteria;Proteobacteria;Gammaproteobacteria;Pseudomonadales;Pseudomonadaceae;Pseudomonas;plecoglossicida
BX000227	Bacteria;Actinobacteriota;Actinobacteria;Streptomycetales;Streptomycetaceae;Streptomyces;lienomycini
BX000228	Bacteria;Actinobacteriota;Actinobacteria;Streptomycetales;Streptomycetaceae;Streptomyces;jeddahensis
BX000229	Bacteria;Firmicutes;Clostridia;Lachnospirales;Lachnospiraceae;g_bxid5796;s_bxid5796
BX000230	Bacteria;Firmicutes;Bacilli;Bacillales;Bacillaceae;Oceanobacillus;sojae
BX000231	Bacteria;Firmicutes;Clostridia;Lachnospirales;Lachnospiraceae;Anaerobutyricum;hallii
BX000232	Bacteria;Bacteroidetes;Bacteroidia;Bacteroidales;Porphyromonadaceae;Porphyromonas;pasteri
BX000233	Bacteria;Proteobacteria;Alphaproteobacteria;Acetobacterales;Acetobacteraceae;Asaia;bogorensis
BX000234	Bacteria;Firmicutes;Bacilli;Bacillales;Bacillaceae;Bacillus;subtilis
BX000235	Bacteria;Firmicutes;Bacilli;Bacillales;Bacillaceae;Bacillus;subtilis
BX000236	Bacteria;Bacteroidetes;Bacteroidia;Chitinophagales;Chitinophagaceae;Hydrotalea;flava
BX000237	Bacteria;Actinobacteriota;Actinobacteria;Propionibacteriales;Propionibacteriaceae;Cutibacterium;acnes
BX000238	Bacteria;Firmicutes;Clostridia;Peptostreptococcales_Tissierellales;XI;Anaerococcus;s_bxid5685
BX000239	Bacteria;Actinobacteriota;Actinobacteria;Corynebacteriales;Corynebacteriaceae;Corynebacterium;aurimucosum
BX000240	Bacteria;Actinobacteriota;Actinobacteria;Propionibacteriales;Propionibacteriaceae;Cutibacterium;acnes
BX000241	Bacteria;Actinobacteriota;Actinobacteria;Propionibacteriales;Propionibacteriaceae;Cutibacterium;acnes
BX000242	Bacteria;Actinobacteriota;Actinobacteria;Propionibacteriales;Propionibacteriaceae;Cutibacterium;acnes
BX000243	Bacteria;Firmicutes;Clostridia;Peptostreptococcales_Tissierellales;XI;Anaerococcus;s_bxid5739
BX000244	Bacteria;Actinobacteriota;Actinobacteria;Corynebacteriales;Corynebacteriaceae;Lawsonella;clevelandensis
BX000245	Bacteria;Actinobacteriota;Actinobacteria;Propionibacteriales;Propionibacteriaceae;Cutibacterium;acnes
BX000246	Bacteria;Actinobacteriota;Actinobacteria;Propionibacteriales;Propionibacteriaceae;Cutibacterium;acnes
BX000247	Bacteria;Actinobacteriota;Actinobacteria;Propionibacteriales;Propionibacteriaceae;Cutibacterium;acnes
BX000248	Bacteria;Actinobacteriota;Actinobacteria;Propionibacteriales;Propionibacteriaceae;Cutibacterium;acnes
BX000249	Bacteria;Firmicutes;Clostridia;Peptostreptococcales_Tissierellales;XI;Finegoldia;magna
BX000250	Bacteria;Firmicutes;Clostridia;Peptostreptococcales_Tissierellales;XI;Anaerococcus;jeddahensis
BX000251	Bacteria;Firmicutes;Clostridia;Peptostreptococcales_Tissierellales;XI;Anaerococcus;jeddahensis
BX000252	Bacteria;Actinobacteriota;Actinobacteria;Propionibacteriales;Propionibacteriaceae;Cutibacterium;acnes
BX000253	Bacteria;Actinobacteriota;Actinobacteria;Propionibacteriales;Propionibacteriaceae;Cutibacterium;acnes
BX000254	Bacteria;Firmicutes;Bacilli;Lactobacillales;Streptococcaceae;Streptococcus;chosunense
BX000255	Bacteria;Actinobacteriota;Actinobacteria;Propionibacteriales;Propionibacteriaceae;Cutibacterium;acnes
BX000256	Bacteria;Firmicutes;Bacilli;Staphylococcales;Staphylococcaceae;Staphylococcus;hominis
BX000257	Bacteria;Firmicutes;Bacilli;Staphylococcales;Staphylococcaceae;Staphylococcus;haemolyticus
BX000258	Bacteria;Firmicutes;Clostridia;Peptostreptococcales_Tissierellales;XI;Finegoldia;magna
BX000259	Bacteria;Actinobacteriota;Actinobacteria;Corynebacteriales;Corynebacteriaceae;Corynebacterium;gottingense
BX000260	Bacteria;Actinobacteriota;Actinobacteria;Propionibacteriales;Propionibacteriaceae;Cutibacterium;acnes
BX000261	Bacteria;Firmicutes;Bacilli;Staphylococcales;Staphylococcaceae;Staphylococcus;epidermidis
BX000262	Bacteria;Actinobacteriota;Actinobacteria;Propionibacteriales;Propionibacteriaceae;Cutibacterium;acnes
BX000263	Bacteria;Actinobacteriota;Actinobacteria;Propionibacteriales;Propionibacteriaceae;Cutibacterium;acnes
BX000264	Bacteria;Actinobacteriota;Actinobacteria;Actinomycetales;Actinomycetaceae;Schaalia;odontolytica
BX000265	Bacteria;Actinobacteriota;Actinobacteria;Corynebacteriales;Corynebacteriaceae;Corynebacterium;tuberculostearicum
BX000266	Bacteria;Firmicutes;Clostridia;Peptostreptococcales_Tissierellales;XI;Anaerococcus;nagyae
BX000267	Bacteria;Firmicutes;Bacilli;Staphylococcales;Staphylococcaceae;Staphylococcus;epidermidis
BX000268	Bacteria;Actinobacteriota;Actinobacteria;Corynebacteriales;Corynebacteriaceae;Corynebacterium;minutissimum
BX000269	Bacteria;Actinobacteriota;Actinobacteria;Corynebacteriales;Corynebacteriaceae;Corynebacterium;s_bxid5330
BX000270	Bacteria;Actinobacteriota;Actinobacteria;Corynebacteriales;Corynebacteriaceae;Corynebacterium;tuberculostearicum
BX000271	Bacteria;Firmicutes;Negativicutes;Veillonellales_Selenomonadales;Veillonellaceae;Veillonella;parvula
BX000272	Bacteria;Bacteroidetes;Bacteroidia;Bacteroidales;Porphyromonadaceae;Porphyromonas;pasteri
BX000273	Bacteria;Actinobacteriota;Actinobacteria;Corynebacteriales;Corynebacteriaceae;Corynebacterium;tuberculostearicum
BX000274	Bacteria;Actinobacteriota;Actinobacteria;Corynebacteriales;Corynebacteriaceae;Corynebacterium;tuberculostearicum
BX000275	Bacteria;Firmicutes;Bacilli;Staphylococcales;Staphylococcaceae;Staphylococcus;hominis
BX000276	Bacteria;Firmicutes;Bacilli;Staphylococcales;Staphylococcaceae;Staphylococcus;warneri
BX000277	Bacteria;Actinobacteriota;Actinobacteria;Corynebacteriales;Corynebacteriaceae;Corynebacterium;godavarianum
BX000278	Bacteria;Actinobacteriota;Actinobacteria;Propionibacteriales;Propionibacteriaceae;Cutibacterium;acnes
BX000279	Bacteria;Firmicutes;Bacilli;Lactobacillales;Streptococcaceae;Streptococcus;mitis
BX000280	Bacteria;Firmicutes;Clostridia;Peptostreptococcales_Tissierellales;XI;Anaerococcus;s_bxid5739
BX000281	Bacteria;Actinobacteriota;Actinobacteria;Propionibacteriales;Propionibacteriaceae;Cutibacterium;acnes
BX000282	Bacteria;Firmicutes;Bacilli;Staphylococcales;Staphylococcaceae;Staphylococcus;capitis
BX000283	Bacteria;Firmicutes;Negativicutes;Veillonellales_Selenomonadales;Veillonellaceae;Veillonella;parvula
BX000284	Bacteria;Firmicutes;Bacilli;Lactobacillales;Streptococcaceae;Streptococcus;infantis
BX000285	Bacteria;Firmicutes;Bacilli;Staphylococcales;Staphylococcaceae;Staphylococcus;warneri
BX000286	Bacteria;Actinobacteriota;Actinobacteria;Corynebacteriales;Corynebacteriaceae;Corynebacterium;tuberculostearicum
BX000287	Bacteria;Firmicutes;Bacilli;Bacillales;Bacillaceae;Priestia;endophyticus
BX000288	Bacteria;Firmicutes;Bacilli;Paenibacillales;Paenibacillaceae;Paenibacillus;naphthalenovorans
BX000289	Bacteria;Proteobacteria;Gammaproteobacteria;Enterobacterales;Enterobacteriaceae;Klebsiella;pneumoniae
BX000290	Bacteria;Actinobacteriota;Actinobacteria;Micromonosporales;Micromonosporaceae;Micromonospora;schwarzwaldensis
BX000291	Bacteria;Firmicutes;Bacilli;Bacillales;Planococcaceae;Solibacillus;silvestris
BX000292	Bacteria;Actinobacteriota;Actinobacteria;Pseudonocardiales;Pseudonocardiaceae;Pseudonocardia;carboxydivorans
BX000293	Bacteria;Firmicutes;Bacilli;Bacillales;Bacillaceae;Bacillus;subtilis
BX000294	Bacteria;Firmicutes;Bacilli;Bacillales;Bacillaceae;Niallia;nealsonii
BX000295	Bacteria;Firmicutes;Bacilli;Bacillales;Bacillaceae;Bacillus;licheniformis
BX000296	Bacteria;Firmicutes;Bacilli;Lactobacillales;Leuconostocaceae;Fructobacillus;durionis
BX000297	Bacteria;Firmicutes;Bacilli;Bacillales;Bacillaceae;Priestia;megaterium
BX000298	Bacteria;Firmicutes;Bacilli;Bacillales;Bacillaceae;Bacillus;albus
BX000299	Bacteria;Proteobacteria;Gammaproteobacteria;Xanthomonadales;Rhodanobacteraceae;Dyella;agri
BX000300	Bacteria;Actinobacteriota;Actinobacteria;Bifidobacteriales;Bifidobacteriaceae;Bifidobacterium;asteroides
BX000301	Bacteria;Actinobacteriota;Actinobacteria;Bifidobacteriales;Bifidobacteriaceae;Bifidobacterium;asteroides
BX000302	Bacteria;Actinobacteriota;Actinobacteria;Bifidobacteriales;Bifidobacteriaceae;Bifidobacterium;s_bxid4981
BX000303	Bacteria;Firmicutes;Bacilli;Lactobacillales;Lactobacillaceae;Lactobacillus;kullabergensis
BX000304	Bacteria;Firmicutes;Bacilli;Lactobacillales;Lactobacillaceae;Lactobacillus;helsingborgensis
BX000305	Bacteria;Proteobacteria;Gammaproteobacteria;Burkholderiales;Neisseriaceae;Snodgrassella;alvi
BX000306	Bacteria;Proteobacteria;Gammaproteobacteria;Orbales;Orbaceae;Gilliamella;apicola
BX000307	Bacteria;Firmicutes;Bacilli;Lactobacillales;Lactobacillaceae;Bombilactobacillus;mellifer
BX000308	Bacteria;Proteobacteria;Gammaproteobacteria;Enterobacterales;Morganellaceae;Arsenophonus;nasoniae
BX000309	Bacteria;Deinococcota;Deinococci;Deinococcales;Deinococcaceae;Deinococcus;aquaticus
BX000310	Bacteria;Firmicutes;Bacilli;Bacillales;Bacillaceae;Bacillus;paramycoides
BX000311	Bacteria;Firmicutes;Bacilli;Bacillales;Bacillaceae;Bacillus;wiedmannii
BX000312	Bacteria;Proteobacteria;Gammaproteobacteria;Orbales;Orbaceae;Gilliamella;apicola
BX000313	Bacteria;Proteobacteria;Gammaproteobacteria;Burkholderiales;Neisseriaceae;Snodgrassella;alvi
BX000314	Bacteria;Proteobacteria;Gammaproteobacteria;Burkholderiales;Neisseriaceae;Snodgrassella;alvi
BX000315	Bacteria;Proteobacteria;Gammaproteobacteria;Pseudomonadales;Moraxellaceae;Acinetobacter;baumannii
BX000316	Bacteria;Firmicutes;Bacilli;Staphylococcales;Staphylococcaceae;Staphylococcus;haemolyticus
BX000317	Bacteria;Actinobacteriota;Actinobacteria;Micrococcales;Micrococcaceae;Rothia;mucilaginosa
BX000318	Bacteria;Actinobacteriota;Actinobacteria;Corynebacteriales;Corynebacteriaceae;Corynebacterium;simulans
BX000319	Bacteria;Firmicutes;Bacilli;Entomoplasmatales;Spiroplasmataceae;Spiroplasma;s_bxid5331
BX000320	Bacteria;Firmicutes;Bacilli;Entomoplasmatales;Spiroplasmataceae;Spiroplasma;melliferum
BX000321	Bacteria;Proteobacteria;Gammaproteobacteria;Enterobacterales;Enterobacteriaceae;Klebsiella;s_bxid5178
BX000322	Bacteria;Firmicutes;Bacilli;Lactobacillales;Lactobacillaceae;Lactobacillus;apis
BX000323	Bacteria;Firmicutes;Bacilli;Lactobacillales;Lactobacillaceae;Lactobacillus;kimbladii
BX000324	Bacteria;Proteobacteria;Gammaproteobacteria;Enterobacterales;Enterobacteriaceae;Kosakonia;cowanii
BX000325	Bacteria;Proteobacteria;Gammaproteobacteria;Enterobacterales;Enterobacteriaceae;Kosakonia;cowanii
BX000326	Bacteria;Proteobacteria;Gammaproteobacteria;Enterobacterales;Enterobacteriaceae;Klebsiella;oxytoca
BX000327	Bacteria;Proteobacteria;Gammaproteobacteria;Orbales;Orbaceae;Gilliamella;apis
BX000328	Bacteria;Proteobacteria;Gammaproteobacteria;Orbales;Orbaceae;Gilliamella;apicola
BX000329	Bacteria;Actinobacteriota;Actinobacteria;Bifidobacteriales;Bifidobacteriaceae;Bifidobacterium;s_bxid4981
BX000330	Bacteria;Firmicutes;Bacilli;Lactobacillales;Lactobacillaceae;Bombilactobacillus;mellis
BX000331	Bacteria;Firmicutes;Bacilli;Bacillales;Bacillaceae;Bacillus;cytotoxicus
BX000332	Bacteria;Proteobacteria;Gammaproteobacteria;Enterobacterales;Enterobacteriaceae;Lelliottia;amnigena
BX000333	Bacteria;Proteobacteria;Alphaproteobacteria;Rhizobiales;Rhizobiaceae;Bartonella;apis
BX000334	Bacteria;Proteobacteria;Alphaproteobacteria;Rhizobiales;Rhizobiaceae;Bartonella;apis
BX000335	Bacteria;Firmicutes;Negativicutes;Veillonellales_Selenomonadales;Selenomonadaceae;g_bxid5797;s_bxid5797
BX000336	Bacteria;Proteobacteria;Alphaproteobacteria;Rhizobiales;Rhizobiaceae;Bartonella;apis
BX000337	Bacteria;Proteobacteria;Alphaproteobacteria;Rhizobiales;Rhizobiaceae;Bartonella;apis
BX000338	Bacteria;Proteobacteria;Gammaproteobacteria;Burkholderiales;Burkholderiaceae;Burkholderia;contaminans
BX000339	Bacteria;Proteobacteria;Alphaproteobacteria;Rhizobiales;Rhizobiaceae;Bartonella;apis
BX000340	Bacteria;Proteobacteria;Alphaproteobacteria;Rhizobiales;Rhizobiaceae;Bartonella;apis
BX000341	Bacteria;Proteobacteria;Alphaproteobacteria;Rhizobiales;Rhizobiaceae;Bartonella;apis
BX000342	Bacteria;Firmicutes;Negativicutes;Veillonellales_Selenomonadales;Selenomonadaceae;g_bxid5797;s_bxid5797
BX000343	Bacteria;Proteobacteria;Alphaproteobacteria;Rhizobiales;Rhizobiaceae;Bartonella;apis
BX000344	Bacteria;Proteobacteria;Alphaproteobacteria;Rhizobiales;Rhizobiaceae;Bartonella;apis
BX000345	Bacteria;Proteobacteria;Gammaproteobacteria;Burkholderiales;Burkholderiaceae;Burkholderia;contaminans
BX000346	Bacteria;Proteobacteria;Alphaproteobacteria;Rhizobiales;Rhizobiaceae;Bartonella;apis
BX000347	Bacteria;Proteobacteria;Gammaproteobacteria;Burkholderiales;Burkholderiaceae;Burkholderia;contaminans
BX000348	Bacteria;Proteobacteria;Alphaproteobacteria;Rhizobiales;Rhizobiaceae;Bartonella;apis
BX000349	Bacteria;Proteobacteria;Gammaproteobacteria;Burkholderiales;Burkholderiaceae;Burkholderia;contaminans
BX000350	Bacteria;Proteobacteria;Alphaproteobacteria;Rhizobiales;Rhizobiaceae;Bartonella;apis
BX000351	Bacteria;Proteobacteria;Alphaproteobacteria;Rhizobiales;Rhizobiaceae;Bartonella;apis
BX000352	Bacteria;Proteobacteria;Gammaproteobacteria;Burkholderiales;Burkholderiaceae;Burkholderia;contaminans
BX000353	Bacteria;Proteobacteria;Alphaproteobacteria;Rhizobiales;Rhizobiaceae;Bartonella;apis
BX000354	Bacteria;Proteobacteria;Alphaproteobacteria;Rhizobiales;Rhizobiaceae;Bartonella;apis
BX000355	Bacteria;Firmicutes;Negativicutes;Veillonellales_Selenomonadales;Selenomonadaceae;g_bxid5797;s_bxid5797
BX000356	Bacteria;Proteobacteria;Alphaproteobacteria;Rhizobiales;Rhizobiaceae;Bartonella;apis
BX000357	Bacteria;Proteobacteria;Alphaproteobacteria;Rhizobiales;Rhizobiaceae;Bartonella;apis
BX000358	Bacteria;Proteobacteria;Alphaproteobacteria;Rhizobiales;Rhizobiaceae;Bartonella;apis
BX000359	Bacteria;Firmicutes;Negativicutes;Veillonellales_Selenomonadales;Selenomonadaceae;g_bxid5797;s_bxid5797
BX000360	Bacteria;Proteobacteria;Alphaproteobacteria;Rhizobiales;Rhizobiaceae;Bartonella;apis
BX000361	Bacteria;Proteobacteria;Alphaproteobacteria;Rhizobiales;Rhizobiaceae;Bartonella;apis
BX000362	Bacteria;Proteobacteria;Gammaproteobacteria;Burkholderiales;Burkholderiaceae;Burkholderia;contaminans
BX000363	Bacteria;Proteobacteria;Alphaproteobacteria;Rhizobiales;Rhizobiaceae;Bartonella;apis
BX000364	Bacteria;Proteobacteria;Alphaproteobacteria;Rhizobiales;Rhizobiaceae;Bartonella;apis
BX000365	Bacteria;Proteobacteria;Gammaproteobacteria;Burkholderiales;Burkholderiaceae;Burkholderia;contaminans
BX000366	Bacteria;Proteobacteria;Alphaproteobacteria;Rhizobiales;Rhizobiaceae;Bartonella;apis
BX000367	Bacteria;Proteobacteria;Alphaproteobacteria;Rhizobiales;Rhizobiaceae;Bartonella;apis
BX000368	Bacteria;Proteobacteria;Alphaproteobacteria;Rhizobiales;Rhizobiaceae;Bartonella;apis
BX000369	Bacteria;Proteobacteria;Alphaproteobacteria;Rhizobiales;Rhizobiaceae;Bartonella;apis
BX000370	Bacteria;Proteobacteria;Alphaproteobacteria;Rhizobiales;Rhizobiaceae;Bartonella;apis
BX000371	Bacteria;Proteobacteria;Alphaproteobacteria;Rhizobiales;Rhizobiaceae;Bartonella;apis
BX000372	Bacteria;Proteobacteria;Alphaproteobacteria;Rhizobiales;Rhizobiaceae;Bartonella;apis
BX000373	Bacteria;Proteobacteria;Alphaproteobacteria;Rhizobiales;Rhizobiaceae;Bartonella;apis
BX000374	Bacteria;Proteobacteria;Gammaproteobacteria;Burkholderiales;Burkholderiaceae;Burkholderia;contaminans
BX000375	Bacteria;Proteobacteria;Alphaproteobacteria;Rhizobiales;Rhizobiaceae;Bartonella;apis
BX000376	Bacteria;Firmicutes;Negativicutes;Veillonellales_Selenomonadales;Selenomonadaceae;g_bxid5797;s_bxid5797
BX000377	Bacteria;Firmicutes;Negativicutes;Veillonellales_Selenomonadales;Selenomonadaceae;g_bxid5797;s_bxid5797
BX000378	Bacteria;Firmicutes;Negativicutes;Veillonellales_Selenomonadales;Selenomonadaceae;g_bxid5797;s_bxid5797
BX000379	Bacteria;Proteobacteria;Alphaproteobacteria;Rhizobiales;Rhizobiaceae;Bartonella;apis
BX000380	Bacteria;Proteobacteria;Gammaproteobacteria;Burkholderiales;Burkholderiaceae;Burkholderia;contaminans
BX000381	Bacteria;Proteobacteria;Gammaproteobacteria;Burkholderiales;Burkholderiaceae;Burkholderia;contaminans
BX000382	Bacteria;Firmicutes;Negativicutes;Veillonellales_Selenomonadales;Selenomonadaceae;g_bxid5797;s_bxid5797
BX000383	Bacteria;Proteobacteria;Alphaproteobacteria;Rhizobiales;Rhizobiaceae;Bartonella;apis
BX000384	Bacteria;Proteobacteria;Alphaproteobacteria;Rhizobiales;Rhizobiaceae;Bartonella;apis
BX000385	Bacteria;Proteobacteria;Alphaproteobacteria;Rhizobiales;Rhizobiaceae;Bartonella;apis
BX000386	Bacteria;Proteobacteria;Alphaproteobacteria;Rhizobiales;Rhizobiaceae;Bartonella;apis
BX000387	Bacteria;Firmicutes;Negativicutes;Veillonellales_Selenomonadales;Selenomonadaceae;g_bxid5797;s_bxid5797
BX000388	Bacteria;Proteobacteria;Gammaproteobacteria;Burkholderiales;Burkholderiaceae;Burkholderia;contaminans
BX000389	Bacteria;Proteobacteria;Alphaproteobacteria;Rhizobiales;Rhizobiaceae;Bartonella;apis
BX000390	Bacteria;Proteobacteria;Alphaproteobacteria;Rhizobiales;Rhizobiaceae;Bartonella;apis
BX000391	Bacteria;Firmicutes;Negativicutes;Veillonellales_Selenomonadales;Selenomonadaceae;g_bxid5797;s_bxid5797
BX000392	Bacteria;Proteobacteria;Alphaproteobacteria;Rhizobiales;Rhizobiaceae;Bartonella;apis
BX000393	Bacteria;Proteobacteria;Gammaproteobacteria;Burkholderiales;Burkholderiaceae;Burkholderia;contaminans
BX000394	Bacteria;Proteobacteria;Alphaproteobacteria;Rhizobiales;Rhizobiaceae;Bartonella;apis
BX000395	Bacteria;Proteobacteria;Alphaproteobacteria;Rhizobiales;Rhizobiaceae;Bartonella;apis
BX000396	Bacteria;Firmicutes;Negativicutes;Veillonellales_Selenomonadales;Selenomonadaceae;g_bxid5797;s_bxid5797
BX000397	Bacteria;Proteobacteria;Gammaproteobacteria;Burkholderiales;Burkholderiaceae;Burkholderia;contaminans
BX000398	Bacteria;Proteobacteria;Alphaproteobacteria;Rhizobiales;Rhizobiaceae;Bartonella;apis
BX000399	Bacteria;Proteobacteria;Alphaproteobacteria;Rhizobiales;Rhizobiaceae;Bartonella;apis
BX000400	Bacteria;Proteobacteria;Alphaproteobacteria;Rhizobiales;Rhizobiaceae;Bartonella;apis
BX000401	Bacteria;Proteobacteria;Alphaproteobacteria;Rhizobiales;Rhizobiaceae;Bartonella;apis
BX000402	Bacteria;Proteobacteria;Alphaproteobacteria;Rhizobiales;Rhizobiaceae;Bartonella;s_bxid4984
BX000403	Bacteria;Proteobacteria;Gammaproteobacteria;Burkholderiales;Aquincolaceae;g_bxid5809;s_bxid5809
BX000404	Bacteria;Proteobacteria;Alphaproteobacteria;Rhizobiales;Rhizobiaceae;Bartonella;s_bxid4984
BX000405	Bacteria;Proteobacteria;Gammaproteobacteria;Burkholderiales;Aquincolaceae;g_bxid5809;s_bxid5809
BX000406	Bacteria;Proteobacteria;Gammaproteobacteria;Burkholderiales;Burkholderiaceae;Burkholderia;contaminans
BX000407	Bacteria;Proteobacteria;Gammaproteobacteria;Burkholderiales;Burkholderiaceae;Burkholderia;contaminans
BX000408	Bacteria;Proteobacteria;Alphaproteobacteria;Rhizobiales;Rhizobiaceae;Bartonella;s_bxid4984
BX000409	Bacteria;Proteobacteria;Alphaproteobacteria;Rhizobiales;Rhizobiaceae;Bartonella;s_bxid4984
BX000410	Bacteria;Proteobacteria;Alphaproteobacteria;Rhizobiales;Rhizobiaceae;Bartonella;s_bxid4984
BX000411	Bacteria;Proteobacteria;Gammaproteobacteria;Burkholderiales;Aquincolaceae;g_bxid5809;s_bxid5809
BX000412	Bacteria;Proteobacteria;Gammaproteobacteria;Burkholderiales;Aquincolaceae;g_bxid5809;s_bxid5827
BX000413	Bacteria;Proteobacteria;Alphaproteobacteria;Rhizobiales;Rhizobiaceae;Bartonella;s_bxid5674
BX000414	Bacteria;Proteobacteria;Alphaproteobacteria;Rhizobiales;Rhizobiaceae;Bartonella;s_bxid4984
BX000415	Bacteria;Proteobacteria;Gammaproteobacteria;Burkholderiales;Aquincolaceae;g_bxid5809;s_bxid5809
BX000416	Bacteria;Proteobacteria;Gammaproteobacteria;Burkholderiales;Aquincolaceae;g_bxid5809;s_bxid5809
BX000417	Bacteria;Proteobacteria;Alphaproteobacteria;Rhizobiales;Rhizobiaceae;Bartonella;s_bxid4984
BX000418	Bacteria;Proteobacteria;Alphaproteobacteria;Rhizobiales;Rhizobiaceae;Bartonella;s_bxid4984
BX000419	Bacteria;Proteobacteria;Alphaproteobacteria;Rhizobiales;Rhizobiaceae;Bartonella;s_bxid4984
BX000420	Bacteria;Proteobacteria;Alphaproteobacteria;Acetobacterales;Acetobacteraceae;Bombella;s_bxid5651
BX000421	Bacteria;Bacteroidetes;Bacteroidia;Bacteroidales;Dysgonomonadaceae;g_bxid5841;s_bxid5841
BX000422	Bacteria;Proteobacteria;Alphaproteobacteria;Rhizobiales;Rhizobiaceae;Bartonella;s_bxid4984
BX000423	Bacteria;Proteobacteria;Gammaproteobacteria;Burkholderiales;Aquincolaceae;g_bxid5835;s_bxid5835
BX000424	Bacteria;Proteobacteria;Alphaproteobacteria;Rhizobiales;Rhizobiaceae;Bartonella;s_bxid4984
BX000425	Bacteria;Proteobacteria;Gammaproteobacteria;Burkholderiales;Burkholderiaceae;Burkholderia;contaminans
BX000426	Bacteria;Proteobacteria;Gammaproteobacteria;Burkholderiales;Aquincolaceae;g_bxid5809;s_bxid5809
BX000427	Bacteria;Proteobacteria;Gammaproteobacteria;Burkholderiales;Aquincolaceae;g_bxid5809;s_bxid5809
BX000428	Bacteria;Proteobacteria;Alphaproteobacteria;Rhizobiales;Rhizobiaceae;Bartonella;s_bxid4984
BX000429	Bacteria;Proteobacteria;Gammaproteobacteria;Burkholderiales;Burkholderiaceae;Burkholderia;contaminans
BX000430	Bacteria;Proteobacteria;Gammaproteobacteria;Burkholderiales;Aquincolaceae;g_bxid5809;s_bxid5822
BX000431	Bacteria;Proteobacteria;Alphaproteobacteria;Rhizobiales;Rhizobiaceae;Bartonella;s_bxid4984
BX000432	Bacteria;Proteobacteria;Gammaproteobacteria;Burkholderiales;Burkholderiaceae;Burkholderia;contaminans
BX000433	Bacteria;Proteobacteria;Alphaproteobacteria;Rhizobiales;Rhizobiaceae;Bartonella;s_bxid4984
BX000434	Bacteria;Proteobacteria;Gammaproteobacteria;Burkholderiales;Aquincolaceae;g_bxid5809;s_bxid5809
BX000435	Bacteria;Proteobacteria;Gammaproteobacteria;Burkholderiales;Aquincolaceae;g_bxid5809;s_bxid5809
BX000436	Bacteria;Proteobacteria;Gammaproteobacteria;Burkholderiales;Aquincolaceae;g_bxid5809;s_bxid5809
BX000437	Bacteria;Proteobacteria;Gammaproteobacteria;Burkholderiales;Aquincolaceae;g_bxid5809;s_bxid5809
BX000438	Bacteria;Proteobacteria;Gammaproteobacteria;Burkholderiales;Aquincolaceae;g_bxid5809;s_bxid5809
BX000439	Bacteria;Proteobacteria;Gammaproteobacteria;Burkholderiales;Aquincolaceae;g_bxid5809;s_bxid5809
BX000440	Bacteria;Proteobacteria;Alphaproteobacteria;Acetobacterales;Acetobacteraceae;Bombella;s_bxid5340
BX000441	Bacteria;Proteobacteria;Gammaproteobacteria;Burkholderiales;Burkholderiaceae;Burkholderia;contaminans
BX000442	Bacteria;Proteobacteria;Alphaproteobacteria;Acetobacterales;Acetobacteraceae;Bombella;s_bxid5340
BX000443	Bacteria;Proteobacteria;Alphaproteobacteria;Rhizobiales;Rhizobiaceae;Bartonella;s_bxid5693
BX000444	Bacteria;Proteobacteria;Gammaproteobacteria;Burkholderiales;Burkholderiaceae;Burkholderia;contaminans
BX000445	Bacteria;Proteobacteria;Alphaproteobacteria;Rhizobiales;Rhizobiaceae;Bartonella;s_bxid4984
BX000446	Bacteria;Proteobacteria;Gammaproteobacteria;Burkholderiales;Burkholderiaceae;Burkholderia;contaminans
BX000447	Bacteria;Proteobacteria;Gammaproteobacteria;Burkholderiales;Neisseriaceae;Snodgrassella;s_bxid5070
BX000448	Bacteria;Proteobacteria;Alphaproteobacteria;Rhizobiales;Rhizobiaceae;Bartonella;s_bxid4984
BX000449	Bacteria;Proteobacteria;Gammaproteobacteria;Burkholderiales;Aquincolaceae;g_bxid5809;s_bxid5809
BX000450	Bacteria;Proteobacteria;Alphaproteobacteria;Rhizobiales;Rhizobiaceae;Bartonella;s_bxid4984
BX000451	Bacteria;Proteobacteria;Alphaproteobacteria;Rhizobiales;Rhizobiaceae;Bartonella;s_bxid4984
BX000452	Bacteria;Proteobacteria;Alphaproteobacteria;Rhizobiales;Rhizobiaceae;Bartonella;s_bxid4984
BX000453	Bacteria;Proteobacteria;Alphaproteobacteria;Rhizobiales;Rhizobiaceae;Bartonella;s_bxid4984
BX000454	Bacteria;Proteobacteria;Alphaproteobacteria;Rhizobiales;Rhizobiaceae;Bartonella;s_bxid4984
BX000455	Bacteria;Firmicutes;Negativicutes;Veillonellales_Selenomonadales;Selenomonadaceae;g_bxid5797;s_bxid5797
BX000456	Bacteria;Proteobacteria;Alphaproteobacteria;Rhizobiales;Rhizobiaceae;Bartonella;s_bxid4984
BX000457	Bacteria;Proteobacteria;Alphaproteobacteria;Rhizobiales;Rhizobiaceae;Bartonella;s_bxid4984
BX000458	Bacteria;Proteobacteria;Alphaproteobacteria;Rhizobiales;Rhizobiaceae;Bartonella;s_bxid5606
BX000459	Bacteria;Proteobacteria;Gammaproteobacteria;Burkholderiales;Aquincolaceae;g_bxid5809;s_bxid5809
BX000460	Bacteria;Proteobacteria;Alphaproteobacteria;Rhizobiales;Rhizobiaceae;Bartonella;s_bxid4984
BX000461	Bacteria;Proteobacteria;Gammaproteobacteria;Burkholderiales;Burkholderiaceae;Burkholderia;contaminans
BX000462	Bacteria;Proteobacteria;Gammaproteobacteria;Burkholderiales;Burkholderiaceae;Burkholderia;s_bxid5499
BX000463	Bacteria;Proteobacteria;Gammaproteobacteria;Burkholderiales;Burkholderiaceae;Burkholderia;contaminans
BX000464	Bacteria;Proteobacteria;Gammaproteobacteria;Burkholderiales;Burkholderiaceae;Burkholderia;contaminans
BX000465	Bacteria;Proteobacteria;Gammaproteobacteria;Burkholderiales;Neisseriaceae;Snodgrassella;alvi
BX000466	Bacteria;Proteobacteria;Gammaproteobacteria;Burkholderiales;Burkholderiaceae;Burkholderia;contaminans
BX000467	Bacteria;Proteobacteria;Gammaproteobacteria;Burkholderiales;Burkholderiaceae;Burkholderia;contaminans
BX000468	Bacteria;Proteobacteria;Gammaproteobacteria;Burkholderiales;Burkholderiaceae;Burkholderia;cepacia
BX000469	Bacteria;Proteobacteria;Gammaproteobacteria;Burkholderiales;Burkholderiaceae;Burkholderia;contaminans
BX000470	Bacteria;Proteobacteria;Gammaproteobacteria;Burkholderiales;Burkholderiaceae;Burkholderia;contaminans
BX000471	Bacteria;Proteobacteria;Gammaproteobacteria;Orbales;Orbaceae;Gilliamella;s_bxid5253
BX000472	Bacteria;Proteobacteria;Gammaproteobacteria;Burkholderiales;Burkholderiaceae;Burkholderia;contaminans
BX000473	Bacteria;Proteobacteria;Gammaproteobacteria;Burkholderiales;Burkholderiaceae;Burkholderia;contaminans
BX000474	Bacteria;Proteobacteria;Gammaproteobacteria;Burkholderiales;Burkholderiaceae;Burkholderia;contaminans
BX000475	Bacteria;Proteobacteria;Gammaproteobacteria;Burkholderiales;Burkholderiaceae;Burkholderia;contaminans
BX000476	Bacteria;Proteobacteria;Gammaproteobacteria;Burkholderiales;Burkholderiaceae;Burkholderia;contaminans
BX000477	Bacteria;Proteobacteria;Gammaproteobacteria;Burkholderiales;Burkholderiaceae;Burkholderia;contaminans
BX000478	Bacteria;Proteobacteria;Gammaproteobacteria;Burkholderiales;Burkholderiaceae;Burkholderia;s_bxid5611
BX000479	Bacteria;Proteobacteria;Gammaproteobacteria;Burkholderiales;Burkholderiaceae;Burkholderia;contaminans
BX000480	Bacteria;Proteobacteria;Gammaproteobacteria;Burkholderiales;Burkholderiaceae;Burkholderia;contaminans
BX000481	Bacteria;Proteobacteria;Gammaproteobacteria;Burkholderiales;Burkholderiaceae;Burkholderia;contaminans
BX000482	Bacteria;Proteobacteria;Gammaproteobacteria;Burkholderiales;Burkholderiaceae;Burkholderia;contaminans
BX000483	Bacteria;Proteobacteria;Gammaproteobacteria;Burkholderiales;Burkholderiaceae;Burkholderia;s_bxid5466
BX000484	Bacteria;Proteobacteria;Gammaproteobacteria;Orbales;Orbaceae;Gilliamella;bombi
BX000485	Bacteria;Proteobacteria;Gammaproteobacteria;Burkholderiales;Burkholderiaceae;Burkholderia;contaminans
BX000486	Bacteria;Proteobacteria;Gammaproteobacteria;Burkholderiales;Burkholderiaceae;Burkholderia;contaminans
BX000487	Bacteria;Proteobacteria;Gammaproteobacteria;Burkholderiales;Burkholderiaceae;Burkholderia;contaminans
BX000488	Bacteria;Proteobacteria;Gammaproteobacteria;Burkholderiales;Burkholderiaceae;Burkholderia;contaminans
BX000489	Bacteria;Proteobacteria;Gammaproteobacteria;Burkholderiales;Burkholderiaceae;Burkholderia;contaminans
BX000490	Bacteria;Proteobacteria;Gammaproteobacteria;Burkholderiales;Burkholderiaceae;Burkholderia;s_bxid5259
BX000491	Bacteria;Proteobacteria;Gammaproteobacteria;Burkholderiales;Burkholderiaceae;Burkholderia;contaminans
BX000492	Bacteria;Proteobacteria;Gammaproteobacteria;Burkholderiales;Burkholderiaceae;Burkholderia;lata
BX000493	Bacteria;Proteobacteria;Gammaproteobacteria;Burkholderiales;Burkholderiaceae;Burkholderia;contaminans
BX000494	Bacteria;Proteobacteria;Gammaproteobacteria;Burkholderiales;Burkholderiaceae;Burkholderia;contaminans
BX000495	Bacteria;Proteobacteria;Gammaproteobacteria;Burkholderiales;Burkholderiaceae;Burkholderia;contaminans
BX000496	Bacteria;Proteobacteria;Gammaproteobacteria;Burkholderiales;Burkholderiaceae;Burkholderia;cepacia
BX000497	Bacteria;Proteobacteria;Gammaproteobacteria;Burkholderiales;Burkholderiaceae;Burkholderia;contaminans
BX000498	Bacteria;Proteobacteria;Gammaproteobacteria;Burkholderiales;Burkholderiaceae;Burkholderia;contaminans
BX000499	Bacteria;Proteobacteria;Gammaproteobacteria;Orbales;Orbaceae;Gilliamella;bombi
BX000500	Bacteria;Proteobacteria;Gammaproteobacteria;Burkholderiales;Burkholderiaceae;Burkholderia;contaminans
BX000501	Bacteria;Proteobacteria;Gammaproteobacteria;Burkholderiales;Burkholderiaceae;Burkholderia;s_bxid5500
BX000502	Bacteria;Proteobacteria;Gammaproteobacteria;Burkholderiales;Burkholderiaceae;Burkholderia;contaminans
BX000503	Bacteria;Proteobacteria;Gammaproteobacteria;Burkholderiales;Burkholderiaceae;Burkholderia;contaminans
BX000504	Bacteria;Proteobacteria;Gammaproteobacteria;Burkholderiales;Burkholderiaceae;Burkholderia;contaminans
BX000505	Bacteria;Proteobacteria;Gammaproteobacteria;Burkholderiales;Burkholderiaceae;Burkholderia;contaminans
BX000506	Bacteria;Proteobacteria;Gammaproteobacteria;Burkholderiales;Burkholderiaceae;Burkholderia;contaminans
BX000507	Bacteria;Proteobacteria;Gammaproteobacteria;Burkholderiales;Burkholderiaceae;Burkholderia;contaminans
BX000508	Bacteria;Proteobacteria;Gammaproteobacteria;Burkholderiales;Burkholderiaceae;Burkholderia;contaminans
BX000509	Bacteria;Proteobacteria;Gammaproteobacteria;Burkholderiales;Burkholderiaceae;Burkholderia;contaminans
BX000510	Bacteria;Proteobacteria;Gammaproteobacteria;Orbales;Orbaceae;Gilliamella;s_bxid5429
BX000511	Bacteria;Proteobacteria;Gammaproteobacteria;Burkholderiales;Burkholderiaceae;Burkholderia;contaminans
BX000512	Bacteria;Proteobacteria;Gammaproteobacteria;Burkholderiales;Burkholderiaceae;Burkholderia;contaminans
BX000513	Bacteria;Proteobacteria;Gammaproteobacteria;Burkholderiales;Burkholderiaceae;Burkholderia;contaminans
BX000514	Bacteria;Proteobacteria;Gammaproteobacteria;Burkholderiales;Burkholderiaceae;Burkholderia;contaminans
BX000515	Bacteria;Proteobacteria;Gammaproteobacteria;Burkholderiales;Burkholderiaceae;Burkholderia;contaminans
BX000516	Bacteria;Proteobacteria;Gammaproteobacteria;Burkholderiales;Burkholderiaceae;Burkholderia;contaminans
BX000517	Bacteria;Proteobacteria;Gammaproteobacteria;Burkholderiales;Burkholderiaceae;Burkholderia;contaminans
BX000518	Bacteria;Proteobacteria;Gammaproteobacteria;Burkholderiales;Burkholderiaceae;Burkholderia;contaminans
BX000519	Bacteria;Proteobacteria;Gammaproteobacteria;Burkholderiales;Burkholderiaceae;Burkholderia;contaminans
BX000520	Bacteria;Proteobacteria;Gammaproteobacteria;Burkholderiales;Burkholderiaceae;Burkholderia;s_bxid5432
BX000521	Bacteria;Proteobacteria;Gammaproteobacteria;Burkholderiales;Burkholderiaceae;Burkholderia;contaminans
BX000522	Bacteria;Proteobacteria;Gammaproteobacteria;Burkholderiales;Burkholderiaceae;Burkholderia;contaminans
BX000523	Bacteria;Proteobacteria;Gammaproteobacteria;Burkholderiales;Burkholderiaceae;Burkholderia;contaminans
BX000524	Bacteria;Proteobacteria;Gammaproteobacteria;Burkholderiales;Burkholderiaceae;Burkholderia;contaminans
BX000525	Bacteria;Proteobacteria;Gammaproteobacteria;Burkholderiales;Burkholderiaceae;Burkholderia;contaminans
BX000526	Bacteria;Proteobacteria;Gammaproteobacteria;Burkholderiales;Burkholderiaceae;Burkholderia;contaminans
BX000527	Bacteria;Proteobacteria;Gammaproteobacteria;Burkholderiales;Burkholderiaceae;Burkholderia;contaminans
BX000528	Bacteria;Proteobacteria;Gammaproteobacteria;Burkholderiales;Burkholderiaceae;Burkholderia;contaminans
BX000529	Bacteria;Proteobacteria;Gammaproteobacteria;Burkholderiales;Burkholderiaceae;Burkholderia;contaminans
BX000530	Bacteria;Actinobacteriota;Rubrobacteria;Gaiellales;Gaiellaceae;g_bxid5848;s_bxid5848
BX000531	Bacteria;Proteobacteria;Gammaproteobacteria;Burkholderiales;Burkholderiaceae;Burkholderia;contaminans
BX000532	Bacteria;Proteobacteria;Gammaproteobacteria;Burkholderiales;Burkholderiaceae;Burkholderia;s_bxid5448
BX000533	Bacteria;Proteobacteria;Gammaproteobacteria;Burkholderiales;Burkholderiaceae;Burkholderia;contaminans
BX000534	Bacteria;Proteobacteria;Gammaproteobacteria;Burkholderiales;Burkholderiaceae;Burkholderia;contaminans
BX000535	Bacteria;Proteobacteria;Gammaproteobacteria;Burkholderiales;Burkholderiaceae;Burkholderia;contaminans
BX000536	Bacteria;Proteobacteria;Gammaproteobacteria;Burkholderiales;Burkholderiaceae;Burkholderia;contaminans
BX000537	Bacteria;Proteobacteria;Gammaproteobacteria;Burkholderiales;Burkholderiaceae;Burkholderia;contaminans
BX000538	Bacteria;Proteobacteria;Gammaproteobacteria;Burkholderiales;Burkholderiaceae;Burkholderia;s_bxid5623
BX000539	Bacteria;Proteobacteria;Gammaproteobacteria;Burkholderiales;Burkholderiaceae;Burkholderia;contaminans
BX000540	Bacteria;Proteobacteria;Gammaproteobacteria;Burkholderiales;Burkholderiaceae;Burkholderia;contaminans
BX000541	Bacteria;Proteobacteria;Gammaproteobacteria;Burkholderiales;Burkholderiaceae;Burkholderia;contaminans
BX000542	Bacteria;Proteobacteria;Gammaproteobacteria;Burkholderiales;Burkholderiaceae;Burkholderia;contaminans
BX000543	Bacteria;Proteobacteria;Gammaproteobacteria;Burkholderiales;Burkholderiaceae;Burkholderia;contaminans
BX000544	Bacteria;Proteobacteria;Gammaproteobacteria;Burkholderiales;Burkholderiaceae;Burkholderia;contaminans
BX000545	Bacteria;Proteobacteria;Gammaproteobacteria;Burkholderiales;Burkholderiaceae;Burkholderia;contaminans
BX000546	Bacteria;Proteobacteria;Gammaproteobacteria;Burkholderiales;Burkholderiaceae;Burkholderia;contaminans
BX000547	Bacteria;Proteobacteria;Gammaproteobacteria;Burkholderiales;Burkholderiaceae;Burkholderia;contaminans
BX000548	Bacteria;Proteobacteria;Gammaproteobacteria;Burkholderiales;Burkholderiaceae;Burkholderia;contaminans
BX000549	Bacteria;Proteobacteria;Gammaproteobacteria;Burkholderiales;Burkholderiaceae;Burkholderia;contaminans
BX000550	Bacteria;Proteobacteria;Gammaproteobacteria;Burkholderiales;Burkholderiaceae;Burkholderia;contaminans
BX000551	Bacteria;Proteobacteria;Gammaproteobacteria;Burkholderiales;Burkholderiaceae;Burkholderia;contaminans
BX000552	Bacteria;Proteobacteria;Gammaproteobacteria;Burkholderiales;Burkholderiaceae;Burkholderia;contaminans
BX000553	Bacteria;Proteobacteria;Gammaproteobacteria;Burkholderiales;Burkholderiaceae;Burkholderia;contaminans
BX000554	Bacteria;Proteobacteria;Gammaproteobacteria;Burkholderiales;Burkholderiaceae;Burkholderia;contaminans
BX000555	Bacteria;Proteobacteria;Gammaproteobacteria;Burkholderiales;Burkholderiaceae;Burkholderia;contaminans
BX000556	Bacteria;Proteobacteria;Gammaproteobacteria;Burkholderiales;Burkholderiaceae;Burkholderia;contaminans
BX000557	Bacteria;Proteobacteria;Gammaproteobacteria;Burkholderiales;Burkholderiaceae;Burkholderia;contaminans
BX000558	Bacteria;Proteobacteria;Gammaproteobacteria;Burkholderiales;Burkholderiaceae;Burkholderia;contaminans
BX000559	Bacteria;Proteobacteria;Gammaproteobacteria;Burkholderiales;Burkholderiaceae;Burkholderia;contaminans
BX000560	Bacteria;Proteobacteria;Gammaproteobacteria;Burkholderiales;Burkholderiaceae;Burkholderia;contaminans
BX000561	Bacteria;Proteobacteria;Gammaproteobacteria;Burkholderiales;Burkholderiaceae;Burkholderia;contaminans
BX000562	Bacteria;Proteobacteria;Gammaproteobacteria;Burkholderiales;Neisseriaceae;Snodgrassella;alvi
BX000563	Bacteria;Proteobacteria;Gammaproteobacteria;Burkholderiales;Neisseriaceae;Snodgrassella;alvi
BX000564	Bacteria;Proteobacteria;Gammaproteobacteria;Burkholderiales;Neisseriaceae;Snodgrassella;alvi
BX000565	Bacteria;Proteobacteria;Gammaproteobacteria;Burkholderiales;Neisseriaceae;Snodgrassella;alvi
BX000566	Bacteria;Proteobacteria;Gammaproteobacteria;Burkholderiales;Neisseriaceae;Snodgrassella;alvi
BX000567	Bacteria;Proteobacteria;Gammaproteobacteria;Burkholderiales;Neisseriaceae;Snodgrassella;alvi
BX000568	Bacteria;Proteobacteria;Gammaproteobacteria;Burkholderiales;Neisseriaceae;Snodgrassella;alvi
BX000569	Bacteria;Proteobacteria;Gammaproteobacteria;Burkholderiales;Neisseriaceae;Snodgrassella;alvi
BX000570	Bacteria;Proteobacteria;Gammaproteobacteria;Burkholderiales;Neisseriaceae;Snodgrassella;alvi
BX000571	Bacteria;Proteobacteria;Gammaproteobacteria;Burkholderiales;Neisseriaceae;Snodgrassella;alvi
BX000572	Bacteria;Proteobacteria;Gammaproteobacteria;Burkholderiales;Neisseriaceae;Snodgrassella;alvi
BX000573	Bacteria;Proteobacteria;Gammaproteobacteria;Burkholderiales;Neisseriaceae;Snodgrassella;alvi
BX000574	Bacteria;Proteobacteria;Gammaproteobacteria;Burkholderiales;Neisseriaceae;Snodgrassella;alvi
BX000575	Bacteria;Proteobacteria;Gammaproteobacteria;Burkholderiales;Neisseriaceae;Snodgrassella;alvi
BX000576	Bacteria;Proteobacteria;Gammaproteobacteria;Burkholderiales;Neisseriaceae;Snodgrassella;alvi
BX000577	Bacteria;Proteobacteria;Gammaproteobacteria;Burkholderiales;Neisseriaceae;Snodgrassella;alvi
BX000578	Bacteria;Proteobacteria;Gammaproteobacteria;Burkholderiales;Neisseriaceae;Snodgrassella;alvi
BX000579	Bacteria;Proteobacteria;Gammaproteobacteria;Burkholderiales;Neisseriaceae;Snodgrassella;alvi
BX000580	Bacteria;Proteobacteria;Gammaproteobacteria;Burkholderiales;Neisseriaceae;Snodgrassella;alvi
BX000581	Bacteria;Proteobacteria;Gammaproteobacteria;Burkholderiales;Neisseriaceae;Snodgrassella;alvi
BX000582	Bacteria;Proteobacteria;Gammaproteobacteria;Burkholderiales;Neisseriaceae;Snodgrassella;alvi
BX000583	Bacteria;Proteobacteria;Gammaproteobacteria;Burkholderiales;Neisseriaceae;Snodgrassella;alvi
BX000584	Bacteria;Proteobacteria;Gammaproteobacteria;Burkholderiales;Neisseriaceae;Snodgrassella;alvi
BX000585	Bacteria;Proteobacteria;Gammaproteobacteria;Burkholderiales;Neisseriaceae;Snodgrassella;alvi
BX000586	Bacteria;Proteobacteria;Gammaproteobacteria;Burkholderiales;Neisseriaceae;Snodgrassella;alvi
BX000587	Bacteria;Proteobacteria;Gammaproteobacteria;Burkholderiales;Neisseriaceae;Snodgrassella;alvi
BX000588	Bacteria;Proteobacteria;Gammaproteobacteria;Burkholderiales;Neisseriaceae;Snodgrassella;alvi
BX000589	Bacteria;Proteobacteria;Gammaproteobacteria;Burkholderiales;Neisseriaceae;Snodgrassella;alvi
BX000590	Bacteria;Proteobacteria;Gammaproteobacteria;Burkholderiales;Neisseriaceae;Snodgrassella;alvi
BX000591	Bacteria;Proteobacteria;Gammaproteobacteria;Burkholderiales;Burkholderiaceae;Burkholderia;contaminans
BX000592	Bacteria;Proteobacteria;Gammaproteobacteria;Burkholderiales;Neisseriaceae;Snodgrassella;alvi
BX000593	Bacteria;Proteobacteria;Gammaproteobacteria;Burkholderiales;Neisseriaceae;Snodgrassella;alvi
BX000594	Bacteria;Proteobacteria;Gammaproteobacteria;Burkholderiales;Neisseriaceae;Snodgrassella;alvi
BX000595	Bacteria;Proteobacteria;Gammaproteobacteria;Burkholderiales;Neisseriaceae;Snodgrassella;alvi
BX000596	Bacteria;Proteobacteria;Gammaproteobacteria;Burkholderiales;Neisseriaceae;Snodgrassella;alvi
BX000597	Bacteria;Proteobacteria;Gammaproteobacteria;Burkholderiales;Neisseriaceae;Snodgrassella;alvi
BX000598	Bacteria;Proteobacteria;Gammaproteobacteria;Burkholderiales;Neisseriaceae;Snodgrassella;alvi
BX000599	Bacteria;Proteobacteria;Gammaproteobacteria;Burkholderiales;Neisseriaceae;Snodgrassella;alvi
BX000600	Bacteria;Proteobacteria;Gammaproteobacteria;Burkholderiales;Neisseriaceae;Snodgrassella;alvi
BX000601	Bacteria;Proteobacteria;Gammaproteobacteria;Burkholderiales;Neisseriaceae;Snodgrassella;alvi
BX000602	Bacteria;Proteobacteria;Gammaproteobacteria;Burkholderiales;Neisseriaceae;Snodgrassella;alvi
BX000603	Bacteria;Proteobacteria;Gammaproteobacteria;Burkholderiales;Neisseriaceae;Snodgrassella;alvi
BX000604	Bacteria;Proteobacteria;Gammaproteobacteria;Burkholderiales;Neisseriaceae;Snodgrassella;alvi
BX000605	Bacteria;Proteobacteria;Gammaproteobacteria;Burkholderiales;Neisseriaceae;Snodgrassella;alvi
BX000606	Bacteria;Proteobacteria;Gammaproteobacteria;Burkholderiales;Neisseriaceae;Snodgrassella;alvi
BX000607	Bacteria;Proteobacteria;Gammaproteobacteria;Burkholderiales;Neisseriaceae;Snodgrassella;alvi
BX000608	Bacteria;Proteobacteria;Gammaproteobacteria;Burkholderiales;Neisseriaceae;Snodgrassella;alvi
BX000609	Bacteria;Proteobacteria;Gammaproteobacteria;Burkholderiales;Neisseriaceae;Snodgrassella;alvi
BX000610	Bacteria;Proteobacteria;Gammaproteobacteria;Burkholderiales;Neisseriaceae;Snodgrassella;alvi
BX000611	Bacteria;Proteobacteria;Gammaproteobacteria;Burkholderiales;Neisseriaceae;Snodgrassella;alvi
BX000612	Bacteria;Proteobacteria;Gammaproteobacteria;Burkholderiales;Neisseriaceae;Snodgrassella;alvi
BX000613	Bacteria;Proteobacteria;Gammaproteobacteria;Burkholderiales;Neisseriaceae;Snodgrassella;alvi
BX000614	Bacteria;Proteobacteria;Gammaproteobacteria;Burkholderiales;Neisseriaceae;Snodgrassella;alvi
BX000615	Bacteria;Proteobacteria;Gammaproteobacteria;Burkholderiales;Neisseriaceae;Snodgrassella;alvi
BX000616	Bacteria;Proteobacteria;Gammaproteobacteria;Burkholderiales;Neisseriaceae;Snodgrassella;alvi
BX000617	Bacteria;Proteobacteria;Gammaproteobacteria;Burkholderiales;Neisseriaceae;Snodgrassella;alvi
BX000618	Bacteria;Proteobacteria;Gammaproteobacteria;Burkholderiales;Neisseriaceae;Snodgrassella;alvi
BX000619	Bacteria;Proteobacteria;Gammaproteobacteria;Burkholderiales;Neisseriaceae;Snodgrassella;alvi
BX000620	Bacteria;Proteobacteria;Gammaproteobacteria;Burkholderiales;Neisseriaceae;Snodgrassella;alvi
BX000621	Bacteria;Proteobacteria;Gammaproteobacteria;Burkholderiales;Neisseriaceae;Snodgrassella;alvi
BX000622	Bacteria;Proteobacteria;Gammaproteobacteria;Burkholderiales;Neisseriaceae;Snodgrassella;alvi
BX000623	Bacteria;Proteobacteria;Gammaproteobacteria;Burkholderiales;Neisseriaceae;Snodgrassella;alvi
BX000624	Bacteria;Proteobacteria;Gammaproteobacteria;Burkholderiales;Burkholderiaceae;Burkholderia;contaminans
BX000625	Bacteria;Proteobacteria;Gammaproteobacteria;Burkholderiales;Neisseriaceae;Snodgrassella;alvi
BX000626	Bacteria;Proteobacteria;Gammaproteobacteria;Burkholderiales;Neisseriaceae;Snodgrassella;alvi
BX000627	Bacteria;Proteobacteria;Gammaproteobacteria;Burkholderiales;Burkholderiaceae;Burkholderia;contaminans
BX000628	Bacteria;Proteobacteria;Gammaproteobacteria;Burkholderiales;Burkholderiaceae;Burkholderia;contaminans
BX000629	Bacteria;Proteobacteria;Gammaproteobacteria;Burkholderiales;Burkholderiaceae;Burkholderia;contaminans
BX000630	Bacteria;Proteobacteria;Gammaproteobacteria;Burkholderiales;Burkholderiaceae;Burkholderia;contaminans
BX000631	Bacteria;Proteobacteria;Gammaproteobacteria;Burkholderiales;Burkholderiaceae;Burkholderia;contaminans
BX000632	Bacteria;Proteobacteria;Gammaproteobacteria;Burkholderiales;Burkholderiaceae;Burkholderia;contaminans
BX000633	Bacteria;Proteobacteria;Gammaproteobacteria;Burkholderiales;Burkholderiaceae;Burkholderia;contaminans
BX000634	Bacteria;Proteobacteria;Gammaproteobacteria;Burkholderiales;Burkholderiaceae;Burkholderia;contaminans
BX000635	Bacteria;Proteobacteria;Gammaproteobacteria;Burkholderiales;Burkholderiaceae;Burkholderia;contaminans
BX000636	Bacteria;Proteobacteria;Gammaproteobacteria;Burkholderiales;Burkholderiaceae;Burkholderia;contaminans
BX000637	Bacteria;Proteobacteria;Gammaproteobacteria;Burkholderiales;Burkholderiaceae;Burkholderia;contaminans
BX000638	Bacteria;Proteobacteria;Gammaproteobacteria;Burkholderiales;Burkholderiaceae;Burkholderia;contaminans
BX000639	Bacteria;Proteobacteria;Gammaproteobacteria;Burkholderiales;Burkholderiaceae;Burkholderia;contaminans
BX000640	Bacteria;Proteobacteria;Gammaproteobacteria;Burkholderiales;Burkholderiaceae;Burkholderia;contaminans
BX000641	Bacteria;Proteobacteria;Gammaproteobacteria;Burkholderiales;Burkholderiaceae;Burkholderia;contaminans
BX000642	Bacteria;Proteobacteria;Gammaproteobacteria;Burkholderiales;Burkholderiaceae;Burkholderia;contaminans
BX000643	Bacteria;Proteobacteria;Gammaproteobacteria;Burkholderiales;Burkholderiaceae;Burkholderia;contaminans
BX000644	Bacteria;Proteobacteria;Gammaproteobacteria;Burkholderiales;Burkholderiaceae;Burkholderia;contaminans
BX000645	Bacteria;Proteobacteria;Gammaproteobacteria;Burkholderiales;Burkholderiaceae;Burkholderia;contaminans
BX000646	Bacteria;Proteobacteria;Gammaproteobacteria;Burkholderiales;Burkholderiaceae;Burkholderia;contaminans
BX000647	Bacteria;Proteobacteria;Gammaproteobacteria;Xanthomonadales;Xanthomonadaceae;Stenotrophomonas;maltophilia
BX000648	Bacteria;Proteobacteria;Gammaproteobacteria;Burkholderiales;Burkholderiaceae;Burkholderia;contaminans
BX000649	Bacteria;Proteobacteria;Gammaproteobacteria;Burkholderiales;Burkholderiaceae;Burkholderia;contaminans
BX000650	Bacteria;Proteobacteria;Gammaproteobacteria;Burkholderiales;Burkholderiaceae;Burkholderia;contaminans
BX000651	Bacteria;Proteobacteria;Gammaproteobacteria;Burkholderiales;Burkholderiaceae;Burkholderia;contaminans
BX000652	Bacteria;Proteobacteria;Gammaproteobacteria;Burkholderiales;Burkholderiaceae;Burkholderia;contaminans
BX000653	Bacteria;Proteobacteria;Gammaproteobacteria;Burkholderiales;Burkholderiaceae;Burkholderia;contaminans
BX000654	Bacteria;Proteobacteria;Gammaproteobacteria;Burkholderiales;Burkholderiaceae;Burkholderia;contaminans
BX000655	Bacteria;Proteobacteria;Gammaproteobacteria;Burkholderiales;Burkholderiaceae;Burkholderia;contaminans
BX000656	Bacteria;Proteobacteria;Gammaproteobacteria;Burkholderiales;Burkholderiaceae;Burkholderia;contaminans
BX000657	Bacteria;Proteobacteria;Gammaproteobacteria;Burkholderiales;Burkholderiaceae;Burkholderia;contaminans
BX000658	Bacteria;Proteobacteria;Gammaproteobacteria;Burkholderiales;Burkholderiaceae;Burkholderia;contaminans
BX000659	Bacteria;Proteobacteria;Gammaproteobacteria;Burkholderiales;Burkholderiaceae;Burkholderia;contaminans
BX000660	Bacteria;Proteobacteria;Gammaproteobacteria;Burkholderiales;Burkholderiaceae;Burkholderia;contaminans
BX000661	Bacteria;Proteobacteria;Gammaproteobacteria;Burkholderiales;Burkholderiaceae;Burkholderia;contaminans
BX000662	Bacteria;Proteobacteria;Gammaproteobacteria;Burkholderiales;Burkholderiaceae;Burkholderia;contaminans
BX000663	Bacteria;Proteobacteria;Gammaproteobacteria;Burkholderiales;Burkholderiaceae;Burkholderia;contaminans
BX000664	Bacteria;Proteobacteria;Gammaproteobacteria;Burkholderiales;Burkholderiaceae;Burkholderia;contaminans
BX000665	Bacteria;Proteobacteria;Gammaproteobacteria;Burkholderiales;Burkholderiaceae;Burkholderia;contaminans
BX000666	Bacteria;Proteobacteria;Gammaproteobacteria;Burkholderiales;Burkholderiaceae;Burkholderia;contaminans
BX000667	Bacteria;Proteobacteria;Gammaproteobacteria;Burkholderiales;Burkholderiaceae;Burkholderia;lata
BX000668	Bacteria;Proteobacteria;Gammaproteobacteria;Burkholderiales;Burkholderiaceae;Burkholderia;contaminans
BX000669	Bacteria;Proteobacteria;Gammaproteobacteria;Burkholderiales;Burkholderiaceae;Burkholderia;contaminans
BX000670	Bacteria;Proteobacteria;Gammaproteobacteria;Burkholderiales;Burkholderiaceae;Burkholderia;contaminans
BX000671	Bacteria;Proteobacteria;Gammaproteobacteria;Burkholderiales;Burkholderiaceae;Burkholderia;contaminans
BX000672	Bacteria;Proteobacteria;Gammaproteobacteria;Burkholderiales;Burkholderiaceae;Burkholderia;contaminans
BX000673	Bacteria;Proteobacteria;Gammaproteobacteria;Burkholderiales;Burkholderiaceae;Burkholderia;contaminans
BX000674	Bacteria;Proteobacteria;Gammaproteobacteria;Burkholderiales;Burkholderiaceae;Burkholderia;contaminans
BX000675	Bacteria;Proteobacteria;Gammaproteobacteria;Burkholderiales;Burkholderiaceae;Burkholderia;contaminans
BX000676	Bacteria;Proteobacteria;Gammaproteobacteria;Burkholderiales;Burkholderiaceae;Burkholderia;contaminans
BX000677	Bacteria;Proteobacteria;Gammaproteobacteria;Burkholderiales;Burkholderiaceae;Burkholderia;contaminans
BX000678	Bacteria;Proteobacteria;Gammaproteobacteria;Burkholderiales;Burkholderiaceae;Burkholderia;contaminans
BX000679	Bacteria;Proteobacteria;Gammaproteobacteria;Burkholderiales;Burkholderiaceae;Burkholderia;contaminans
BX000680	Bacteria;Proteobacteria;Gammaproteobacteria;Burkholderiales;Burkholderiaceae;Burkholderia;contaminans
BX000681	Bacteria;Proteobacteria;Gammaproteobacteria;Burkholderiales;Burkholderiaceae;Burkholderia;contaminans
BX000682	Bacteria;Proteobacteria;Gammaproteobacteria;Burkholderiales;Burkholderiaceae;Burkholderia;contaminans
BX000683	Bacteria;Proteobacteria;Gammaproteobacteria;Burkholderiales;Burkholderiaceae;Burkholderia;contaminans
BX000684	Bacteria;Proteobacteria;Gammaproteobacteria;Burkholderiales;Burkholderiaceae;Burkholderia;contaminans
BX000685	Bacteria;Proteobacteria;Gammaproteobacteria;Burkholderiales;Burkholderiaceae;Burkholderia;contaminans
BX000686	Bacteria;Proteobacteria;Gammaproteobacteria;Burkholderiales;Burkholderiaceae;Burkholderia;contaminans
BX000687	Bacteria;Proteobacteria;Gammaproteobacteria;Burkholderiales;Burkholderiaceae;Burkholderia;contaminans
BX000688	Bacteria;Proteobacteria;Gammaproteobacteria;Burkholderiales;Burkholderiaceae;Burkholderia;contaminans
BX000689	Bacteria;Proteobacteria;Gammaproteobacteria;Burkholderiales;Burkholderiaceae;Burkholderia;contaminans
BX000690	Bacteria;Proteobacteria;Gammaproteobacteria;Burkholderiales;Burkholderiaceae;Burkholderia;contaminans
BX000691	Bacteria;Proteobacteria;Gammaproteobacteria;Burkholderiales;Burkholderiaceae;Burkholderia;contaminans
BX000692	Bacteria;Proteobacteria;Gammaproteobacteria;Burkholderiales;Burkholderiaceae;Burkholderia;contaminans
BX000693	Bacteria;Proteobacteria;Gammaproteobacteria;Burkholderiales;Burkholderiaceae;Burkholderia;contaminans
BX000694	Bacteria;Proteobacteria;Gammaproteobacteria;Burkholderiales;Burkholderiaceae;Burkholderia;contaminans
BX000695	Bacteria;Proteobacteria;Gammaproteobacteria;Burkholderiales;Burkholderiaceae;Burkholderia;contaminans
BX000696	Bacteria;Proteobacteria;Gammaproteobacteria;Burkholderiales;Burkholderiaceae;Burkholderia;contaminans
BX000697	Bacteria;Proteobacteria;Gammaproteobacteria;Burkholderiales;Burkholderiaceae;Burkholderia;contaminans
BX000698	Bacteria;Proteobacteria;Gammaproteobacteria;Burkholderiales;Burkholderiaceae;Burkholderia;contaminans
BX000699	Bacteria;Proteobacteria;Gammaproteobacteria;Burkholderiales;Burkholderiaceae;Burkholderia;contaminans
BX000700	Bacteria;Proteobacteria;Gammaproteobacteria;Burkholderiales;Burkholderiaceae;Burkholderia;contaminans
BX000701	Bacteria;Proteobacteria;Gammaproteobacteria;Burkholderiales;Burkholderiaceae;Burkholderia;contaminans
BX000702	Bacteria;Proteobacteria;Gammaproteobacteria;Burkholderiales;Burkholderiaceae;Burkholderia;contaminans
BX000703	Bacteria;Proteobacteria;Gammaproteobacteria;Burkholderiales;Burkholderiaceae;Burkholderia;contaminans
BX000704	Bacteria;Proteobacteria;Gammaproteobacteria;Burkholderiales;Burkholderiaceae;Burkholderia;contaminans
BX000705	Bacteria;Proteobacteria;Gammaproteobacteria;Burkholderiales;Burkholderiaceae;Burkholderia;contaminans
BX000706	Bacteria;Proteobacteria;Gammaproteobacteria;Burkholderiales;Burkholderiaceae;Burkholderia;contaminans
BX000707	Bacteria;Proteobacteria;Gammaproteobacteria;Burkholderiales;Burkholderiaceae;Burkholderia;contaminans
BX000708	Bacteria;Proteobacteria;Gammaproteobacteria;Burkholderiales;Burkholderiaceae;Burkholderia;contaminans
BX000709	Bacteria;Proteobacteria;Gammaproteobacteria;Burkholderiales;Burkholderiaceae;Burkholderia;contaminans
BX000710	Bacteria;Proteobacteria;Gammaproteobacteria;Burkholderiales;Burkholderiaceae;Burkholderia;contaminans
BX000711	Bacteria;Proteobacteria;Gammaproteobacteria;Burkholderiales;Burkholderiaceae;Burkholderia;contaminans
BX000712	Bacteria;Proteobacteria;Gammaproteobacteria;Burkholderiales;Burkholderiaceae;Burkholderia;contaminans
BX000713	Bacteria;Proteobacteria;Gammaproteobacteria;Burkholderiales;Burkholderiaceae;Burkholderia;contaminans
BX000714	Bacteria;Proteobacteria;Gammaproteobacteria;Burkholderiales;Burkholderiaceae;Burkholderia;contaminans
BX000715	Bacteria;Proteobacteria;Gammaproteobacteria;Burkholderiales;Burkholderiaceae;Burkholderia;contaminans
BX000716	Bacteria;Proteobacteria;Gammaproteobacteria;Burkholderiales;Burkholderiaceae;Burkholderia;contaminans
BX000717	Bacteria;Proteobacteria;Gammaproteobacteria;Burkholderiales;Burkholderiaceae;Burkholderia;contaminans
BX000718	Bacteria;Proteobacteria;Gammaproteobacteria;Burkholderiales;Burkholderiaceae;Burkholderia;contaminans
BX000719	Bacteria;Proteobacteria;Gammaproteobacteria;Burkholderiales;Burkholderiaceae;Burkholderia;contaminans
BX000720	Bacteria;Proteobacteria;Gammaproteobacteria;Burkholderiales;Burkholderiaceae;Burkholderia;contaminans
BX000721	Bacteria;Proteobacteria;Gammaproteobacteria;Burkholderiales;Burkholderiaceae;Burkholderia;contaminans
BX000722	Bacteria;Proteobacteria;Gammaproteobacteria;Burkholderiales;Burkholderiaceae;Burkholderia;contaminans
BX000723	Bacteria;Proteobacteria;Gammaproteobacteria;Burkholderiales;Burkholderiaceae;Burkholderia;contaminans
BX000724	Bacteria;Proteobacteria;Gammaproteobacteria;Burkholderiales;Burkholderiaceae;Burkholderia;contaminans
BX000725	Bacteria;Proteobacteria;Gammaproteobacteria;Burkholderiales;Burkholderiaceae;Burkholderia;contaminans
BX000726	Bacteria;Proteobacteria;Gammaproteobacteria;Burkholderiales;Burkholderiaceae;Burkholderia;contaminans
BX000727	Bacteria;Proteobacteria;Gammaproteobacteria;Burkholderiales;Burkholderiaceae;Burkholderia;contaminans
BX000728	Bacteria;Proteobacteria;Gammaproteobacteria;Burkholderiales;Burkholderiaceae;Ralstonia;insidiosa
BX000729	Bacteria;Proteobacteria;Gammaproteobacteria;Burkholderiales;Burkholderiaceae;Burkholderia;contaminans
BX000730	Bacteria;Proteobacteria;Gammaproteobacteria;Burkholderiales;Burkholderiaceae;Burkholderia;contaminans
BX000731	Bacteria;Proteobacteria;Gammaproteobacteria;Burkholderiales;Burkholderiaceae;Burkholderia;contaminans
BX000732	Bacteria;Proteobacteria;Gammaproteobacteria;Burkholderiales;Burkholderiaceae;Burkholderia;contaminans
BX000733	Bacteria;Proteobacteria;Gammaproteobacteria;Burkholderiales;Burkholderiaceae;Burkholderia;contaminans
BX000734	Bacteria;Proteobacteria;Gammaproteobacteria;Burkholderiales;Burkholderiaceae;Burkholderia;contaminans
BX000735	Bacteria;Proteobacteria;Gammaproteobacteria;Burkholderiales;Burkholderiaceae;Burkholderia;contaminans
BX000736	Bacteria;Proteobacteria;Gammaproteobacteria;Burkholderiales;Burkholderiaceae;Burkholderia;contaminans
BX000737	Bacteria;Proteobacteria;Gammaproteobacteria;Burkholderiales;Burkholderiaceae;Burkholderia;contaminans
BX000738	Bacteria;Proteobacteria;Gammaproteobacteria;Burkholderiales;Burkholderiaceae;Burkholderia;contaminans
BX000739	Bacteria;Proteobacteria;Gammaproteobacteria;Burkholderiales;Burkholderiaceae;Burkholderia;contaminans
BX000740	Bacteria;Proteobacteria;Gammaproteobacteria;Burkholderiales;Burkholderiaceae;Burkholderia;contaminans
BX000741	Bacteria;Proteobacteria;Gammaproteobacteria;Burkholderiales;Burkholderiaceae;Burkholderia;contaminans
BX000742	Bacteria;Proteobacteria;Gammaproteobacteria;Burkholderiales;Burkholderiaceae;Burkholderia;contaminans
BX000743	Bacteria;Proteobacteria;Gammaproteobacteria;Burkholderiales;Burkholderiaceae;Burkholderia;contaminans
BX000744	Bacteria;Proteobacteria;Gammaproteobacteria;Burkholderiales;Burkholderiaceae;Burkholderia;contaminans
BX000745	Bacteria;Proteobacteria;Gammaproteobacteria;Burkholderiales;Burkholderiaceae;Burkholderia;contaminans
BX000746	Bacteria;Proteobacteria;Gammaproteobacteria;Burkholderiales;Burkholderiaceae;Burkholderia;contaminans
BX000747	Bacteria;Proteobacteria;Gammaproteobacteria;Burkholderiales;Burkholderiaceae;Burkholderia;contaminans
BX000748	Bacteria;Proteobacteria;Gammaproteobacteria;Burkholderiales;Burkholderiaceae;Burkholderia;contaminans
BX000749	Bacteria;Proteobacteria;Gammaproteobacteria;Burkholderiales;Burkholderiaceae;Burkholderia;contaminans
BX000750	Bacteria;Proteobacteria;Gammaproteobacteria;Burkholderiales;Burkholderiaceae;Burkholderia;contaminans
BX000751	Bacteria;Proteobacteria;Gammaproteobacteria;Burkholderiales;Burkholderiaceae;Burkholderia;contaminans
BX000752	Bacteria;Proteobacteria;Gammaproteobacteria;Burkholderiales;Burkholderiaceae;Burkholderia;contaminans
BX000753	Bacteria;Proteobacteria;Gammaproteobacteria;Burkholderiales;Burkholderiaceae;Burkholderia;contaminans
BX000754	Bacteria;Proteobacteria;Gammaproteobacteria;Burkholderiales;Burkholderiaceae;Burkholderia;contaminans
BX000755	Bacteria;Proteobacteria;Gammaproteobacteria;Burkholderiales;Burkholderiaceae;Burkholderia;contaminans
BX000756	Bacteria;Proteobacteria;Gammaproteobacteria;Burkholderiales;Burkholderiaceae;Burkholderia;contaminans
BX000757	Bacteria;Proteobacteria;Gammaproteobacteria;Burkholderiales;Burkholderiaceae;Burkholderia;territorii
BX000758	Bacteria;Proteobacteria;Gammaproteobacteria;Burkholderiales;Burkholderiaceae;Burkholderia;contaminans
BX000759	Bacteria;Proteobacteria;Gammaproteobacteria;Burkholderiales;Burkholderiaceae;Burkholderia;contaminans
BX000760	Bacteria;Proteobacteria;Gammaproteobacteria;Burkholderiales;Burkholderiaceae;Burkholderia;contaminans
BX000761	Bacteria;Proteobacteria;Alphaproteobacteria;Rhizobiales;Hyphomicrobiaceae;Hyphomicrobium;facile
BX000762	Bacteria;Proteobacteria;Gammaproteobacteria;Burkholderiales;Burkholderiaceae;Burkholderia;contaminans
BX000763	Bacteria;Proteobacteria;Gammaproteobacteria;Burkholderiales;Burkholderiaceae;Burkholderia;contaminans
BX000764	Bacteria;Proteobacteria;Gammaproteobacteria;Burkholderiales;Burkholderiaceae;Burkholderia;contaminans
BX000765	Bacteria;Proteobacteria;Gammaproteobacteria;Burkholderiales;Burkholderiaceae;Burkholderia;contaminans
BX000766	Bacteria;Proteobacteria;Gammaproteobacteria;Burkholderiales;Burkholderiaceae;Burkholderia;contaminans
BX000767	Bacteria;Proteobacteria;Gammaproteobacteria;Burkholderiales;Burkholderiaceae;Burkholderia;contaminans
BX000768	Bacteria;Proteobacteria;Gammaproteobacteria;Burkholderiales;Burkholderiaceae;Burkholderia;contaminans
BX000769	Bacteria;Proteobacteria;Gammaproteobacteria;Burkholderiales;Burkholderiaceae;Burkholderia;contaminans
BX000770	Bacteria;Proteobacteria;Gammaproteobacteria;Burkholderiales;Burkholderiaceae;Burkholderia;contaminans
BX000771	Bacteria;Proteobacteria;Gammaproteobacteria;Burkholderiales;Burkholderiaceae;Burkholderia;contaminans
BX000772	Bacteria;Proteobacteria;Gammaproteobacteria;Burkholderiales;Burkholderiaceae;Burkholderia;contaminans
BX000773	Bacteria;Proteobacteria;Gammaproteobacteria;Burkholderiales;Burkholderiaceae;Burkholderia;contaminans
BX000774	Bacteria;Proteobacteria;Gammaproteobacteria;Burkholderiales;Burkholderiaceae;Burkholderia;contaminans
BX000775	Bacteria;Proteobacteria;Gammaproteobacteria;Burkholderiales;Burkholderiaceae;Burkholderia;contaminans
BX000776	Bacteria;Proteobacteria;Gammaproteobacteria;Burkholderiales;Burkholderiaceae;Burkholderia;contaminans
BX000777	Bacteria;Proteobacteria;Gammaproteobacteria;Burkholderiales;Burkholderiaceae;Burkholderia;contaminans
BX000778	Bacteria;Proteobacteria;Gammaproteobacteria;Burkholderiales;Burkholderiaceae;Burkholderia;contaminans
BX000779	Bacteria;Proteobacteria;Gammaproteobacteria;Burkholderiales;Burkholderiaceae;Burkholderia;contaminans
BX000780	Bacteria;Proteobacteria;Gammaproteobacteria;Burkholderiales;Burkholderiaceae;Burkholderia;contaminans
BX000781	Bacteria;Proteobacteria;Gammaproteobacteria;Burkholderiales;Burkholderiaceae;Burkholderia;contaminans
BX000782	Bacteria;Proteobacteria;Gammaproteobacteria;Burkholderiales;Burkholderiaceae;Burkholderia;contaminans
BX000783	Bacteria;Proteobacteria;Gammaproteobacteria;Burkholderiales;Burkholderiaceae;Burkholderia;contaminans
BX000784	Bacteria;Proteobacteria;Gammaproteobacteria;Burkholderiales;Burkholderiaceae;Burkholderia;contaminans
BX000785	Bacteria;Proteobacteria;Gammaproteobacteria;Burkholderiales;Burkholderiaceae;Burkholderia;contaminans
BX000786	Bacteria;Proteobacteria;Gammaproteobacteria;Burkholderiales;Burkholderiaceae;Burkholderia;contaminans
BX000787	Bacteria;Proteobacteria;Gammaproteobacteria;Burkholderiales;Burkholderiaceae;Burkholderia;contaminans
BX000788	Bacteria;Proteobacteria;Gammaproteobacteria;Burkholderiales;Burkholderiaceae;Burkholderia;contaminans
BX000789	Bacteria;Proteobacteria;Gammaproteobacteria;Burkholderiales;Burkholderiaceae;Burkholderia;contaminans
BX000790	Bacteria;Proteobacteria;Gammaproteobacteria;Burkholderiales;Burkholderiaceae;Burkholderia;contaminans
BX000791	Bacteria;Proteobacteria;Gammaproteobacteria;Burkholderiales;Burkholderiaceae;Burkholderia;contaminans
BX000792	Bacteria;Proteobacteria;Gammaproteobacteria;Burkholderiales;Burkholderiaceae;Burkholderia;contaminans
BX000793	Bacteria;Proteobacteria;Gammaproteobacteria;Burkholderiales;Burkholderiaceae;Burkholderia;contaminans
BX000794	Bacteria;Proteobacteria;Gammaproteobacteria;Burkholderiales;Burkholderiaceae;Burkholderia;contaminans
BX000795	Bacteria;Proteobacteria;Gammaproteobacteria;Burkholderiales;Burkholderiaceae;Burkholderia;contaminans
BX000796	Bacteria;Proteobacteria;Gammaproteobacteria;Burkholderiales;Burkholderiaceae;Burkholderia;contaminans
BX000797	Bacteria;Proteobacteria;Gammaproteobacteria;Burkholderiales;Burkholderiaceae;Burkholderia;contaminans
BX000798	Bacteria;Proteobacteria;Gammaproteobacteria;Burkholderiales;Burkholderiaceae;Burkholderia;contaminans
BX000799	Bacteria;Proteobacteria;Gammaproteobacteria;Burkholderiales;Burkholderiaceae;Burkholderia;contaminans
BX000800	Bacteria;Proteobacteria;Gammaproteobacteria;Burkholderiales;Burkholderiaceae;Burkholderia;contaminans
BX000801	Bacteria;Proteobacteria;Gammaproteobacteria;Burkholderiales;Burkholderiaceae;Burkholderia;contaminans
BX000802	Bacteria;Proteobacteria;Gammaproteobacteria;Burkholderiales;Burkholderiaceae;Burkholderia;contaminans
BX000803	Bacteria;Proteobacteria;Gammaproteobacteria;Burkholderiales;Burkholderiaceae;Burkholderia;contaminans
BX000804	Bacteria;Proteobacteria;Gammaproteobacteria;Burkholderiales;Burkholderiaceae;Burkholderia;contaminans
BX000805	Bacteria;Proteobacteria;Gammaproteobacteria;Burkholderiales;Burkholderiaceae;Burkholderia;contaminans
BX000806	Bacteria;Proteobacteria;Gammaproteobacteria;Burkholderiales;Burkholderiaceae;Burkholderia;contaminans
BX000807	Bacteria;Proteobacteria;Gammaproteobacteria;Burkholderiales;Burkholderiaceae;Burkholderia;contaminans
BX000808	Bacteria;Proteobacteria;Gammaproteobacteria;Burkholderiales;Burkholderiaceae;Burkholderia;contaminans
BX000809	Bacteria;Proteobacteria;Gammaproteobacteria;Burkholderiales;Burkholderiaceae;Burkholderia;contaminans
BX000810	Bacteria;Proteobacteria;Gammaproteobacteria;Burkholderiales;Burkholderiaceae;Burkholderia;contaminans
BX000811	Bacteria;Proteobacteria;Gammaproteobacteria;Burkholderiales;Comamonadaceae;Diaphorobacter;nitroreducens
BX000812	Bacteria;Proteobacteria;Gammaproteobacteria;Burkholderiales;Burkholderiaceae;Burkholderia;contaminans
BX000813	Bacteria;Proteobacteria;Gammaproteobacteria;Burkholderiales;Burkholderiaceae;Burkholderia;contaminans
BX000814	Bacteria;Proteobacteria;Gammaproteobacteria;Burkholderiales;Burkholderiaceae;Burkholderia;contaminans
BX000815	Bacteria;Proteobacteria;Gammaproteobacteria;Burkholderiales;Burkholderiaceae;Burkholderia;contaminans
BX000816	Bacteria;Proteobacteria;Gammaproteobacteria;Burkholderiales;Burkholderiaceae;Burkholderia;contaminans
BX000817	Bacteria;Proteobacteria;Gammaproteobacteria;Burkholderiales;Burkholderiaceae;Burkholderia;contaminans
BX000818	Bacteria;Proteobacteria;Gammaproteobacteria;Burkholderiales;Burkholderiaceae;Burkholderia;contaminans
BX000819	Bacteria;Proteobacteria;Gammaproteobacteria;Burkholderiales;Burkholderiaceae;Burkholderia;contaminans
BX000820	Bacteria;Proteobacteria;Gammaproteobacteria;Burkholderiales;Burkholderiaceae;Burkholderia;contaminans
BX000821	Bacteria;Proteobacteria;Gammaproteobacteria;Burkholderiales;Burkholderiaceae;Burkholderia;contaminans
BX000822	Bacteria;Proteobacteria;Gammaproteobacteria;Burkholderiales;Burkholderiaceae;Burkholderia;contaminans
BX000823	Bacteria;Proteobacteria;Gammaproteobacteria;Burkholderiales;Burkholderiaceae;Burkholderia;contaminans
BX000824	Bacteria;Proteobacteria;Gammaproteobacteria;Burkholderiales;Burkholderiaceae;Burkholderia;contaminans
BX000825	Bacteria;Proteobacteria;Gammaproteobacteria;Burkholderiales;Burkholderiaceae;Burkholderia;contaminans
BX000826	Bacteria;Proteobacteria;Gammaproteobacteria;Burkholderiales;Burkholderiaceae;Burkholderia;contaminans
BX000827	Bacteria;Proteobacteria;Gammaproteobacteria;Burkholderiales;Burkholderiaceae;Burkholderia;contaminans
BX000828	Bacteria;Proteobacteria;Gammaproteobacteria;Burkholderiales;Burkholderiaceae;Burkholderia;contaminans
BX000829	Bacteria;Proteobacteria;Gammaproteobacteria;Burkholderiales;Burkholderiaceae;Burkholderia;contaminans
BX000830	Bacteria;Proteobacteria;Gammaproteobacteria;Burkholderiales;Burkholderiaceae;Burkholderia;contaminans
BX000831	Bacteria;Proteobacteria;Gammaproteobacteria;Burkholderiales;Burkholderiaceae;Burkholderia;contaminans
BX000832	Bacteria;Proteobacteria;Gammaproteobacteria;Burkholderiales;Burkholderiaceae;Burkholderia;contaminans
BX000833	Bacteria;Proteobacteria;Gammaproteobacteria;Burkholderiales;Burkholderiaceae;Burkholderia;contaminans
BX000834	Bacteria;Proteobacteria;Gammaproteobacteria;Burkholderiales;Burkholderiaceae;Burkholderia;contaminans
BX000835	Bacteria;Proteobacteria;Gammaproteobacteria;Burkholderiales;Burkholderiaceae;Burkholderia;contaminans
BX000836	Bacteria;Proteobacteria;Gammaproteobacteria;Burkholderiales;Burkholderiaceae;Burkholderia;contaminans
BX000837	Bacteria;Proteobacteria;Gammaproteobacteria;Burkholderiales;Burkholderiaceae;Burkholderia;contaminans
BX000838	Bacteria;Proteobacteria;Gammaproteobacteria;Burkholderiales;Burkholderiaceae;Burkholderia;contaminans
BX000839	Bacteria;Proteobacteria;Gammaproteobacteria;Burkholderiales;Burkholderiaceae;Burkholderia;contaminans
BX000840	Bacteria;Proteobacteria;Alphaproteobacteria;Acetobacterales;Acetobacteraceae;Swingsia;samuiensis
BX000841	Bacteria;Proteobacteria;Gammaproteobacteria;Burkholderiales;Burkholderiaceae;Burkholderia;contaminans
BX000842	Bacteria;Proteobacteria;Gammaproteobacteria;Burkholderiales;Burkholderiaceae;Burkholderia;contaminans
BX000843	Bacteria;Proteobacteria;Gammaproteobacteria;Burkholderiales;Burkholderiaceae;Burkholderia;contaminans
BX000844	Bacteria;Proteobacteria;Gammaproteobacteria;Burkholderiales;Burkholderiaceae;Burkholderia;contaminans
BX000845	Bacteria;Proteobacteria;Alphaproteobacteria;Hyphomicrobiales;Methylobacteriaceae;Microvirga;s_bxid5717
BX000846	Bacteria;Proteobacteria;Gammaproteobacteria;Burkholderiales;Burkholderiaceae;Burkholderia;contaminans
BX000847	Bacteria;Proteobacteria;Gammaproteobacteria;Burkholderiales;Burkholderiaceae;Burkholderia;contaminans
BX000848	Bacteria;Proteobacteria;Gammaproteobacteria;Burkholderiales;Burkholderiaceae;Burkholderia;contaminans
BX000849	Bacteria;Proteobacteria;Gammaproteobacteria;Burkholderiales;Burkholderiaceae;Burkholderia;contaminans
BX000850	Bacteria;Proteobacteria;Gammaproteobacteria;Burkholderiales;Burkholderiaceae;Burkholderia;contaminans
BX000851	Bacteria;Proteobacteria;Gammaproteobacteria;Burkholderiales;Burkholderiaceae;Burkholderia;contaminans
BX000852	Bacteria;Proteobacteria;Gammaproteobacteria;Burkholderiales;Burkholderiaceae;Burkholderia;contaminans
BX000853	Bacteria;Proteobacteria;Gammaproteobacteria;Burkholderiales;Burkholderiaceae;Burkholderia;contaminans
BX000854	Bacteria;Proteobacteria;Gammaproteobacteria;Burkholderiales;Burkholderiaceae;Burkholderia;contaminans
BX000855	Bacteria;Proteobacteria;Gammaproteobacteria;Burkholderiales;Burkholderiaceae;Burkholderia;contaminans
BX000856	Bacteria;Proteobacteria;Gammaproteobacteria;Burkholderiales;Burkholderiaceae;Burkholderia;contaminans
BX000857	Bacteria;Proteobacteria;Gammaproteobacteria;Burkholderiales;Burkholderiaceae;Burkholderia;contaminans
BX000858	Bacteria;Proteobacteria;Gammaproteobacteria;Burkholderiales;Burkholderiaceae;Burkholderia;contaminans
BX000859	Bacteria;Proteobacteria;Gammaproteobacteria;Burkholderiales;Burkholderiaceae;Burkholderia;contaminans
BX000860	Bacteria;Proteobacteria;Gammaproteobacteria;Burkholderiales;Burkholderiaceae;Burkholderia;contaminans
BX000861	Bacteria;Proteobacteria;Gammaproteobacteria;Burkholderiales;Burkholderiaceae;Burkholderia;contaminans
BX000862	Bacteria;Proteobacteria;Gammaproteobacteria;Burkholderiales;Burkholderiaceae;Burkholderia;contaminans
BX000863	Bacteria;Proteobacteria;Gammaproteobacteria;Burkholderiales;Burkholderiaceae;Burkholderia;contaminans
BX000864	Bacteria;Proteobacteria;Gammaproteobacteria;Burkholderiales;Burkholderiaceae;Burkholderia;contaminans
BX000865	Bacteria;Proteobacteria;Gammaproteobacteria;Burkholderiales;Burkholderiaceae;Burkholderia;contaminans
BX000866	Bacteria;Proteobacteria;Gammaproteobacteria;Burkholderiales;Burkholderiaceae;Burkholderia;contaminans
BX000867	Bacteria;Proteobacteria;Gammaproteobacteria;Burkholderiales;Burkholderiaceae;Burkholderia;contaminans
BX000868	Bacteria;Proteobacteria;Gammaproteobacteria;Burkholderiales;Burkholderiaceae;Burkholderia;contaminans
BX000869	Bacteria;Proteobacteria;Gammaproteobacteria;Burkholderiales;Burkholderiaceae;Burkholderia;contaminans
BX000870	Bacteria;Proteobacteria;Gammaproteobacteria;Burkholderiales;Burkholderiaceae;Burkholderia;contaminans
BX000871	Bacteria;Proteobacteria;Gammaproteobacteria;Burkholderiales;Burkholderiaceae;Burkholderia;contaminans
BX000872	Bacteria;Proteobacteria;Gammaproteobacteria;Burkholderiales;Burkholderiaceae;Burkholderia;contaminans
BX000873	Bacteria;Proteobacteria;Gammaproteobacteria;Burkholderiales;Burkholderiaceae;Burkholderia;contaminans
BX000874	Bacteria;Proteobacteria;Gammaproteobacteria;Burkholderiales;Burkholderiaceae;Burkholderia;contaminans
BX000875	Bacteria;Proteobacteria;Gammaproteobacteria;Burkholderiales;Burkholderiaceae;Burkholderia;contaminans
BX000876	Bacteria;Proteobacteria;Gammaproteobacteria;Burkholderiales;Burkholderiaceae;Burkholderia;contaminans
BX000877	Bacteria;Proteobacteria;Gammaproteobacteria;Burkholderiales;Burkholderiaceae;Burkholderia;contaminans
BX000878	Bacteria;Proteobacteria;Gammaproteobacteria;Burkholderiales;Burkholderiaceae;Burkholderia;contaminans
BX000879	Bacteria;Proteobacteria;Gammaproteobacteria;Burkholderiales;Burkholderiaceae;Burkholderia;contaminans
BX000880	Bacteria;Proteobacteria;Gammaproteobacteria;Burkholderiales;Burkholderiaceae;Burkholderia;contaminans
BX000881	Bacteria;Proteobacteria;Gammaproteobacteria;Burkholderiales;Burkholderiaceae;Burkholderia;contaminans
BX000882	Bacteria;Proteobacteria;Gammaproteobacteria;Burkholderiales;Burkholderiaceae;Burkholderia;contaminans
BX000883	Bacteria;Proteobacteria;Gammaproteobacteria;Burkholderiales;Burkholderiaceae;Burkholderia;contaminans
BX000884	Bacteria;Proteobacteria;Gammaproteobacteria;Burkholderiales;Burkholderiaceae;Burkholderia;contaminans
BX000885	Bacteria;Proteobacteria;Gammaproteobacteria;Burkholderiales;Burkholderiaceae;Burkholderia;contaminans
BX000886	Bacteria;Proteobacteria;Gammaproteobacteria;Burkholderiales;Burkholderiaceae;Burkholderia;contaminans
BX000887	Bacteria;Proteobacteria;Gammaproteobacteria;Burkholderiales;Burkholderiaceae;Burkholderia;contaminans
BX000888	Bacteria;Proteobacteria;Gammaproteobacteria;Burkholderiales;Burkholderiaceae;Burkholderia;contaminans
BX000889	Bacteria;Proteobacteria;Gammaproteobacteria;Burkholderiales;Burkholderiaceae;Burkholderia;contaminans
BX000890	Bacteria;Proteobacteria;Gammaproteobacteria;Burkholderiales;Burkholderiaceae;Burkholderia;contaminans
BX000891	Bacteria;Proteobacteria;Gammaproteobacteria;Burkholderiales;Burkholderiaceae;Burkholderia;contaminans
BX000892	Bacteria;Proteobacteria;Gammaproteobacteria;Burkholderiales;Burkholderiaceae;Burkholderia;contaminans
BX000893	Bacteria;Proteobacteria;Gammaproteobacteria;Burkholderiales;Burkholderiaceae;Burkholderia;contaminans
BX000894	Bacteria;Proteobacteria;Gammaproteobacteria;Burkholderiales;Burkholderiaceae;Burkholderia;contaminans
BX000895	Bacteria;Proteobacteria;Gammaproteobacteria;Xanthomonadales;Xanthomonadaceae;Stenotrophomonas;maltophilia
BX000896	Bacteria;Proteobacteria;Gammaproteobacteria;Burkholderiales;Burkholderiaceae;Burkholderia;contaminans
BX000897	Bacteria;Proteobacteria;Gammaproteobacteria;Burkholderiales;Burkholderiaceae;Burkholderia;contaminans
BX000898	Bacteria;Proteobacteria;Gammaproteobacteria;Burkholderiales;Burkholderiaceae;Burkholderia;contaminans
BX000899	Bacteria;Proteobacteria;Gammaproteobacteria;Burkholderiales;Burkholderiaceae;Burkholderia;contaminans
BX000900	Bacteria;Proteobacteria;Gammaproteobacteria;Burkholderiales;Burkholderiaceae;Burkholderia;contaminans
BX000901	Bacteria;Proteobacteria;Gammaproteobacteria;Burkholderiales;Burkholderiaceae;Burkholderia;contaminans
BX000902	Bacteria;Proteobacteria;Gammaproteobacteria;Burkholderiales;Burkholderiaceae;Ralstonia;insidiosa
BX000903	Bacteria;Proteobacteria;Gammaproteobacteria;Burkholderiales;Burkholderiaceae;Burkholderia;contaminans
BX000904	Bacteria;Proteobacteria;Gammaproteobacteria;Burkholderiales;Burkholderiaceae;Burkholderia;contaminans
BX000905	Bacteria;Proteobacteria;Gammaproteobacteria;Burkholderiales;Burkholderiaceae;Burkholderia;contaminans
BX000906	Bacteria;Proteobacteria;Alphaproteobacteria;Acetobacterales;Acetobacteraceae;Swingsia;samuiensis
BX000907	Bacteria;Proteobacteria;Gammaproteobacteria;Burkholderiales;Burkholderiaceae;Burkholderia;contaminans
BX000908	Bacteria;Proteobacteria;Gammaproteobacteria;Burkholderiales;Burkholderiaceae;Burkholderia;contaminans
BX000909	Bacteria;Proteobacteria;Gammaproteobacteria;Burkholderiales;Burkholderiaceae;Burkholderia;contaminans
BX000910	Bacteria;Proteobacteria;Gammaproteobacteria;Burkholderiales;Burkholderiaceae;Burkholderia;contaminans
BX000911	Bacteria;Proteobacteria;Gammaproteobacteria;Burkholderiales;Burkholderiaceae;Burkholderia;contaminans
BX000912	Bacteria;Proteobacteria;Gammaproteobacteria;Burkholderiales;Burkholderiaceae;Burkholderia;contaminans
BX000913	Bacteria;Proteobacteria;Gammaproteobacteria;Burkholderiales;Burkholderiaceae;Burkholderia;contaminans
BX000914	Bacteria;Proteobacteria;Gammaproteobacteria;Burkholderiales;Burkholderiaceae;Burkholderia;contaminans
BX000915	Bacteria;Proteobacteria;Gammaproteobacteria;Burkholderiales;Burkholderiaceae;Burkholderia;contaminans
BX000916	Bacteria;Proteobacteria;Gammaproteobacteria;Burkholderiales;Burkholderiaceae;Burkholderia;contaminans
BX000917	Bacteria;Proteobacteria;Gammaproteobacteria;Burkholderiales;Burkholderiaceae;Burkholderia;contaminans
BX000918	Bacteria;Proteobacteria;Gammaproteobacteria;Burkholderiales;Burkholderiaceae;Burkholderia;contaminans
BX000919	Bacteria;Proteobacteria;Gammaproteobacteria;Xanthomonadales;Xanthomonadaceae;Stenotrophomonas;maltophilia
BX000920	Bacteria;Proteobacteria;Gammaproteobacteria;Burkholderiales;Burkholderiaceae;Burkholderia;contaminans
BX000921	Bacteria;Proteobacteria;Gammaproteobacteria;Burkholderiales;Burkholderiaceae;Burkholderia;contaminans
BX000922	Bacteria;Proteobacteria;Gammaproteobacteria;Burkholderiales;Burkholderiaceae;Burkholderia;contaminans
BX000923	Bacteria;Proteobacteria;Alphaproteobacteria;Acetobacterales;Acetobacteraceae;Swingsia;samuiensis
BX000924	Bacteria;Proteobacteria;Gammaproteobacteria;Burkholderiales;Burkholderiaceae;Burkholderia;contaminans
BX000925	Bacteria;Proteobacteria;Gammaproteobacteria;Burkholderiales;Burkholderiaceae;Burkholderia;contaminans
BX000926	Bacteria;Proteobacteria;Gammaproteobacteria;Burkholderiales;Burkholderiaceae;Burkholderia;contaminans
BX000927	Bacteria;Proteobacteria;Gammaproteobacteria;Burkholderiales;Burkholderiaceae;Burkholderia;contaminans
BX000928	Bacteria;Proteobacteria;Gammaproteobacteria;Burkholderiales;Burkholderiaceae;Burkholderia;contaminans
BX000929	Bacteria;Proteobacteria;Gammaproteobacteria;Burkholderiales;Burkholderiaceae;Burkholderia;contaminans
BX000930	Bacteria;Proteobacteria;Gammaproteobacteria;Burkholderiales;Burkholderiaceae;Burkholderia;contaminans
BX000931	Bacteria;Proteobacteria;Gammaproteobacteria;Burkholderiales;Burkholderiaceae;Burkholderia;contaminans
BX000932	Bacteria;Proteobacteria;Gammaproteobacteria;Burkholderiales;Burkholderiaceae;Burkholderia;contaminans
BX000933	Bacteria;Proteobacteria;Gammaproteobacteria;Burkholderiales;Burkholderiaceae;Burkholderia;contaminans
BX000934	Bacteria;Bacteroidetes;Bacteroidia;Chitinophagales;Chitinophagaceae;Sediminibacterium;s_bxid5747
BX000935	Bacteria;Proteobacteria;Gammaproteobacteria;Burkholderiales;Burkholderiaceae;Burkholderia;contaminans
BX000936	Bacteria;Proteobacteria;Gammaproteobacteria;Burkholderiales;Burkholderiaceae;Burkholderia;contaminans
BX000937	Bacteria;Proteobacteria;Gammaproteobacteria;Burkholderiales;Burkholderiaceae;Burkholderia;contaminans
BX000938	Bacteria;Proteobacteria;Gammaproteobacteria;Burkholderiales;Burkholderiaceae;Burkholderia;contaminans
BX000939	Bacteria;Proteobacteria;Gammaproteobacteria;Burkholderiales;Burkholderiaceae;Burkholderia;contaminans
BX000940	Bacteria;Proteobacteria;Gammaproteobacteria;Burkholderiales;Burkholderiaceae;Burkholderia;contaminans
BX000941	Bacteria;Proteobacteria;Gammaproteobacteria;Burkholderiales;Burkholderiaceae;Burkholderia;contaminans
BX000942	Bacteria;Proteobacteria;Gammaproteobacteria;Burkholderiales;Burkholderiaceae;Burkholderia;contaminans
BX000943	Bacteria;Proteobacteria;Gammaproteobacteria;Burkholderiales;Burkholderiaceae;Burkholderia;contaminans
BX000944	Bacteria;Proteobacteria;Gammaproteobacteria;Burkholderiales;Burkholderiaceae;Burkholderia;contaminans
BX000945	Bacteria;Proteobacteria;Gammaproteobacteria;Burkholderiales;Burkholderiaceae;Burkholderia;contaminans
BX000946	Bacteria;Proteobacteria;Gammaproteobacteria;Burkholderiales;Burkholderiaceae;Burkholderia;contaminans
BX000947	Bacteria;Proteobacteria;Gammaproteobacteria;Burkholderiales;Burkholderiaceae;Burkholderia;contaminans
BX000948	Bacteria;Proteobacteria;Gammaproteobacteria;Burkholderiales;Burkholderiaceae;Burkholderia;contaminans
BX000949	Bacteria;Proteobacteria;Gammaproteobacteria;Burkholderiales;Burkholderiaceae;Burkholderia;contaminans
BX000950	Bacteria;Proteobacteria;Gammaproteobacteria;Burkholderiales;Burkholderiaceae;Burkholderia;contaminans
BX000951	Bacteria;Proteobacteria;Gammaproteobacteria;Burkholderiales;Burkholderiaceae;Burkholderia;contaminans
BX000952	Bacteria;Proteobacteria;Gammaproteobacteria;Burkholderiales;Burkholderiaceae;Burkholderia;contaminans
BX000953	Bacteria;Proteobacteria;Gammaproteobacteria;Burkholderiales;Burkholderiaceae;Burkholderia;contaminans
BX000954	Bacteria;Proteobacteria;Gammaproteobacteria;Burkholderiales;Burkholderiaceae;Burkholderia;contaminans
BX000955	Bacteria;Proteobacteria;Gammaproteobacteria;Burkholderiales;Burkholderiaceae;Burkholderia;contaminans
BX000956	Bacteria;Proteobacteria;Gammaproteobacteria;Burkholderiales;Burkholderiaceae;Burkholderia;contaminans
BX000957	Bacteria;Proteobacteria;Gammaproteobacteria;Burkholderiales;Burkholderiaceae;Burkholderia;contaminans
BX000958	Bacteria;Firmicutes;Bacilli;Lactobacillales;Lactobacillaceae;Apilactobacillus;micheneri
BX000959	Bacteria;Firmicutes;Bacilli;Lactobacillales;Lactobacillaceae;Apilactobacillus;micheneri
BX000960	Bacteria;Firmicutes;Bacilli;Lactobacillales;Lactobacillaceae;Apilactobacillus;micheneri
BX000961	Bacteria;Proteobacteria;Alphaproteobacteria;Acetobacterales;Acetobacteraceae;Saccharibacter;floricola
BX000962	Bacteria;Actinobacteriota;Actinobacteria;Propionibacteriales;Nocardioidaceae;Nocardioides;phosphati
BX000963	Bacteria;Proteobacteria;Alphaproteobacteria;Acetobacterales;Acetobacteraceae;Saccharibacter;floricola
BX000964	Bacteria;Actinobacteriota;Actinobacteria;Propionibacteriales;Propionibacteriaceae;Cutibacterium;acnes
BX000965	Bacteria;Proteobacteria;Gammaproteobacteria;Burkholderiales;Burkholderiaceae;Burkholderia;contaminans
BX000966	Bacteria;Firmicutes;Bacilli;Lactobacillales;Lactobacillaceae;Apilactobacillus;micheneri
BX000967	Bacteria;Firmicutes;Bacilli;Lactobacillales;Lactobacillaceae;Apilactobacillus;micheneri
BX000968	Bacteria;Proteobacteria;Gammaproteobacteria;Pseudomonadales;Moraxellaceae;Acinetobacter;johnsonii
BX000969	Bacteria;Proteobacteria;Gammaproteobacteria;Pseudomonadales;Moraxellaceae;Acinetobacter;nectaris
BX000970	Bacteria;Firmicutes;Bacilli;Lactobacillales;Lactobacillaceae;Apilactobacillus;micheneri
BX000971	Bacteria;Firmicutes;Bacilli;Lactobacillales;Lactobacillaceae;Apilactobacillus;micheneri
BX000972	Bacteria;Firmicutes;Bacilli;Lactobacillales;Lactobacillaceae;Apilactobacillus;micheneri
BX000973	Bacteria;Firmicutes;Bacilli;Lactobacillales;Lactobacillaceae;Apilactobacillus;micheneri
BX000974	Bacteria;Firmicutes;Bacilli;Lactobacillales;Lactobacillaceae;Apilactobacillus;micheneri
BX000975	Bacteria;Proteobacteria;Gammaproteobacteria;Pseudomonadales;Moraxellaceae;Acinetobacter;nectaris
BX000976	Bacteria;Proteobacteria;Gammaproteobacteria;Pseudomonadales;Moraxellaceae;Acinetobacter;nectaris
BX000977	Bacteria;Firmicutes;Bacilli;Lactobacillales;Lactobacillaceae;Apilactobacillus;micheneri
BX000978	Bacteria;Proteobacteria;Alphaproteobacteria;Acetobacterales;Acetobacteraceae;Saccharibacter;floricola
BX000979	Bacteria;Firmicutes;Bacilli;Lactobacillales;Lactobacillaceae;Apilactobacillus;micheneri
BX000980	Bacteria;Proteobacteria;Gammaproteobacteria;Pseudomonadales;Moraxellaceae;Acinetobacter;nectaris
BX000981	Bacteria;Firmicutes;Bacilli;Lactobacillales;Lactobacillaceae;Apilactobacillus;micheneri
BX000982	Bacteria;Proteobacteria;Gammaproteobacteria;Pseudomonadales;Moraxellaceae;Acinetobacter;nectaris
BX000983	Bacteria;Proteobacteria;Alphaproteobacteria;Acetobacterales;Acetobacteraceae;Saccharibacter;floricola
BX000984	Bacteria;Proteobacteria;Alphaproteobacteria;Acetobacterales;Acetobacteraceae;Saccharibacter;floricola
BX000985	Bacteria;Firmicutes;Bacilli;Lactobacillales;Lactobacillaceae;Apilactobacillus;micheneri
BX000986	Bacteria;Actinobacteriota;Actinobacteria;Propionibacteriales;Nocardioidaceae;Nocardioides;phosphati
BX000987	Bacteria;Proteobacteria;Gammaproteobacteria;Burkholderiales;Burkholderiaceae;Burkholderia;contaminans
BX000988	Bacteria;Firmicutes;Bacilli;Lactobacillales;Lactobacillaceae;Apilactobacillus;micheneri
BX000989	Bacteria;Firmicutes;Bacilli;Lactobacillales;Lactobacillaceae;Apilactobacillus;micheneri
BX000990	Bacteria;Firmicutes;Bacilli;Lactobacillales;Lactobacillaceae;Apilactobacillus;micheneri
BX000991	Bacteria;Firmicutes;Bacilli;Lactobacillales;Lactobacillaceae;Apilactobacillus;micheneri
BX000992	Bacteria;Firmicutes;Bacilli;Lactobacillales;Lactobacillaceae;Apilactobacillus;micheneri
BX000993	Bacteria;Firmicutes;Bacilli;Lactobacillales;Lactobacillaceae;Apilactobacillus;micheneri
BX000994	Bacteria;Proteobacteria;Gammaproteobacteria;Pseudomonadales;Moraxellaceae;Acinetobacter;nectaris
BX000995	Bacteria;Firmicutes;Bacilli;Lactobacillales;Lactobacillaceae;Apilactobacillus;micheneri
BX000996	Bacteria;Firmicutes;Bacilli;Lactobacillales;Lactobacillaceae;Apilactobacillus;micheneri
BX000997	Bacteria;Firmicutes;Bacilli;Lactobacillales;Lactobacillaceae;Apilactobacillus;micheneri
BX000998	Bacteria;Proteobacteria;Gammaproteobacteria;Pseudomonadales;Moraxellaceae;Acinetobacter;nectaris
BX000999	Bacteria;Firmicutes;Bacilli;Lactobacillales;Lactobacillaceae;Apilactobacillus;micheneri
BX001000	Bacteria;Actinobacteriota;Actinobacteria;Micrococcales;Microbacteriaceae;Microbacterium;hydrocarbonoxydans
BX001001	Bacteria;Actinobacteriota;Actinobacteria;Micrococcales;Microbacteriaceae;Microbacterium;hydrocarbonoxydans
BX001002	Bacteria;Actinobacteriota;Actinobacteria;Propionibacteriales;Nocardioidaceae;Nocardioides;luteus
BX001003	Bacteria;Actinobacteriota;Actinobacteria;Micrococcales;Microbacteriaceae;Microbacterium;hydrocarbonoxydans
BX001004	Bacteria;Firmicutes;Bacilli;Lactobacillales;Lactobacillaceae;Apilactobacillus;micheneri
BX001005	Bacteria;Proteobacteria;Gammaproteobacteria;Burkholderiales;Burkholderiaceae;Burkholderia;contaminans
BX001006	Bacteria;Actinobacteriota;Actinobacteria;Propionibacteriales;Nocardioidaceae;Nocardioides;luteus
BX001007	Bacteria;Firmicutes;Bacilli;Lactobacillales;Lactobacillaceae;Apilactobacillus;micheneri
BX001008	Bacteria;Proteobacteria;Gammaproteobacteria;Burkholderiales;Burkholderiaceae;Burkholderia;contaminans
BX001009	Bacteria;Firmicutes;Bacilli;Lactobacillales;Lactobacillaceae;Apilactobacillus;micheneri
BX001010	Bacteria;Firmicutes;Bacilli;Lactobacillales;Lactobacillaceae;Apilactobacillus;micheneri
BX001011	Bacteria;Proteobacteria;Gammaproteobacteria;Enterobacterales;Enterobacteriaceae;Phaseolibacter;s_bxid5481
BX001012	Bacteria;Firmicutes;Bacilli;Lactobacillales;Lactobacillaceae;Apilactobacillus;micheneri
BX001013	Bacteria;Firmicutes;Bacilli;Lactobacillales;Lactobacillaceae;Apilactobacillus;micheneri
BX001014	Bacteria;Firmicutes;Bacilli;Lactobacillales;Lactobacillaceae;Apilactobacillus;micheneri
BX001015	Bacteria;Proteobacteria;Gammaproteobacteria;Burkholderiales;Burkholderiaceae;Burkholderia;contaminans
BX001016	Bacteria;Actinobacteriota;Actinobacteria;Micrococcales;Microbacteriaceae;Microbacterium;hydrocarbonoxydans
BX001017	Bacteria;Firmicutes;Bacilli;Lactobacillales;Lactobacillaceae;Apilactobacillus;micheneri
BX001018	Bacteria;Proteobacteria;Gammaproteobacteria;Pseudomonadales;Moraxellaceae;Acinetobacter;nectaris
BX001019	Bacteria;Proteobacteria;Gammaproteobacteria;Burkholderiales;Burkholderiaceae;Burkholderia;contaminans
BX001020	Bacteria;Firmicutes;Bacilli;Lactobacillales;Lactobacillaceae;Apilactobacillus;micheneri
BX001021	Bacteria;Proteobacteria;Gammaproteobacteria;Pseudomonadales;Moraxellaceae;Acinetobacter;nectaris
BX001022	Bacteria;Actinobacteriota;Actinobacteria;Propionibacteriales;Nocardioidaceae;Nocardioides;phosphati
BX001023	Bacteria;Firmicutes;Bacilli;Lactobacillales;Lactobacillaceae;Apilactobacillus;micheneri
BX001024	Bacteria;Firmicutes;Bacilli;Lactobacillales;Lactobacillaceae;Apilactobacillus;micheneri
BX001025	Bacteria;Firmicutes;Bacilli;Lactobacillales;Lactobacillaceae;Apilactobacillus;micheneri
BX001026	Bacteria;Proteobacteria;Gammaproteobacteria;Pseudomonadales;Moraxellaceae;Acinetobacter;nectaris
BX001027	Bacteria;Firmicutes;Bacilli;Lactobacillales;Lactobacillaceae;Apilactobacillus;micheneri
BX001028	Bacteria;Firmicutes;Bacilli;Lactobacillales;Lactobacillaceae;Apilactobacillus;micheneri
BX001029	Bacteria;Firmicutes;Bacilli;Lactobacillales;Lactobacillaceae;Apilactobacillus;micheneri
BX001030	Bacteria;Firmicutes;Bacilli;Lactobacillales;Lactobacillaceae;Apilactobacillus;micheneri
BX001031	Bacteria;Proteobacteria;Gammaproteobacteria;Burkholderiales;Burkholderiaceae;Burkholderia;contaminans
BX001032	Bacteria;Firmicutes;Bacilli;Lactobacillales;Lactobacillaceae;Apilactobacillus;micheneri
BX001033	Bacteria;Proteobacteria;Gammaproteobacteria;Pseudomonadales;Moraxellaceae;Acinetobacter;nectaris
BX001034	Bacteria;Proteobacteria;Gammaproteobacteria;Burkholderiales;Burkholderiaceae;Burkholderia;contaminans
BX001035	Bacteria;Firmicutes;Bacilli;Lactobacillales;Lactobacillaceae;Apilactobacillus;micheneri
BX001036	Bacteria;Proteobacteria;Gammaproteobacteria;Pseudomonadales;Moraxellaceae;Acinetobacter;nectaris
BX001037	Bacteria;Firmicutes;Bacilli;Lactobacillales;Lactobacillaceae;Apilactobacillus;micheneri
BX001038	Bacteria;Firmicutes;Bacilli;Lactobacillales;Lactobacillaceae;Apilactobacillus;micheneri
BX001039	Bacteria;Actinobacteriota;Actinobacteria;Propionibacteriales;Nocardioidaceae;Nocardioides;luteus
BX001040	Bacteria;Proteobacteria;Gammaproteobacteria;Burkholderiales;Burkholderiaceae;Burkholderia;contaminans
BX001041	Bacteria;Proteobacteria;Gammaproteobacteria;Pseudomonadales;Moraxellaceae;Acinetobacter;nectaris
BX001042	Bacteria;Firmicutes;Bacilli;Lactobacillales;Lactobacillaceae;Apilactobacillus;micheneri
BX001043	Bacteria;Firmicutes;Bacilli;Lactobacillales;Lactobacillaceae;Apilactobacillus;micheneri
BX001044	Bacteria;Firmicutes;Bacilli;Lactobacillales;Lactobacillaceae;Apilactobacillus;micheneri
BX001045	Bacteria;Actinobacteriota;Actinobacteria;Micrococcales;Microbacteriaceae;Microbacterium;hydrocarbonoxydans
BX001046	Bacteria;Actinobacteriota;Actinobacteria;Micrococcales;Microbacteriaceae;Microbacterium;hydrocarbonoxydans
BX001047	Bacteria;Proteobacteria;Alphaproteobacteria;Acetobacterales;Acetobacteraceae;Saccharibacter;s_bxid5586
BX001048	Bacteria;Firmicutes;Bacilli;Lactobacillales;Lactobacillaceae;Apilactobacillus;micheneri
BX001049	Bacteria;Proteobacteria;Gammaproteobacteria;Pseudomonadales;Moraxellaceae;Acinetobacter;nectaris
BX001050	Bacteria;Firmicutes;Bacilli;Lactobacillales;Lactobacillaceae;Apilactobacillus;micheneri
BX001051	Bacteria;Firmicutes;Bacilli;Lactobacillales;Lactobacillaceae;Apilactobacillus;micheneri
BX001052	Bacteria;Proteobacteria;Gammaproteobacteria;Pseudomonadales;Moraxellaceae;Acinetobacter;nectaris
BX001053	Bacteria;Proteobacteria;Gammaproteobacteria;Burkholderiales;Comamonadaceae;Curvibacter;s_bxid5464
BX001054	Bacteria;Firmicutes;Bacilli;Lactobacillales;Lactobacillaceae;Apilactobacillus;micheneri
BX001055	Bacteria;Proteobacteria;Gammaproteobacteria;Pseudomonadales;Moraxellaceae;Acinetobacter;nectaris
BX001056	Bacteria;Proteobacteria;Gammaproteobacteria;Burkholderiales;Burkholderiaceae;Burkholderia;contaminans
BX001057	Bacteria;Proteobacteria;Gammaproteobacteria;Pseudomonadales;Moraxellaceae;Acinetobacter;nectaris
BX001058	Bacteria;Proteobacteria;Gammaproteobacteria;Pseudomonadales;Moraxellaceae;Acinetobacter;nectaris
BX001059	Bacteria;Firmicutes;Bacilli;Lactobacillales;Lactobacillaceae;Apilactobacillus;micheneri
BX001060	Bacteria;Proteobacteria;Gammaproteobacteria;Burkholderiales;Comamonadaceae;Curvibacter;s_bxid5464
BX001061	Bacteria;Proteobacteria;Alphaproteobacteria;Acetobacterales;Acetobacteraceae;Saccharibacter;s_bxid5431
BX001062	Bacteria;Firmicutes;Bacilli;Lactobacillales;Lactobacillaceae;Apilactobacillus;micheneri
BX001063	Bacteria;Actinobacteriota;Actinobacteria;Propionibacteriales;Nocardioidaceae;Nocardioides;phosphati
BX001064	Bacteria;Firmicutes;Bacilli;Lactobacillales;Lactobacillaceae;Apilactobacillus;micheneri
BX001065	Bacteria;Firmicutes;Bacilli;Lactobacillales;Lactobacillaceae;Apilactobacillus;micheneri
BX001066	Bacteria;Firmicutes;Bacilli;Lactobacillales;Lactobacillaceae;Apilactobacillus;micheneri
BX001067	Bacteria;Firmicutes;Bacilli;Lactobacillales;Lactobacillaceae;Apilactobacillus;micheneri
BX001068	Bacteria;Proteobacteria;Gammaproteobacteria;Pseudomonadales;Moraxellaceae;Acinetobacter;nectaris
BX001069	Bacteria;Firmicutes;Bacilli;Lactobacillales;Lactobacillaceae;Apilactobacillus;micheneri
BX001070	Bacteria;Firmicutes;Bacilli;Lactobacillales;Lactobacillaceae;Apilactobacillus;micheneri
BX001071	Bacteria;Proteobacteria;Gammaproteobacteria;Burkholderiales;Burkholderiaceae;Burkholderia;contaminans
BX001072	Bacteria;Firmicutes;Bacilli;Lactobacillales;Lactobacillaceae;Apilactobacillus;micheneri
BX001073	Bacteria;Proteobacteria;Gammaproteobacteria;Burkholderiales;Burkholderiaceae;Burkholderia;contaminans
BX001074	Bacteria;Proteobacteria;Gammaproteobacteria;Burkholderiales;Burkholderiaceae;Burkholderia;contaminans
BX001075	Bacteria;Proteobacteria;Gammaproteobacteria;Burkholderiales;Burkholderiaceae;Ralstonia;insidiosa
BX001076	Bacteria;Firmicutes;Bacilli;Lactobacillales;Lactobacillaceae;Apilactobacillus;micheneri
BX001077	Bacteria;Proteobacteria;Gammaproteobacteria;Burkholderiales;Burkholderiaceae;Burkholderia;contaminans
BX001078	Bacteria;Proteobacteria;Gammaproteobacteria;Burkholderiales;Burkholderiaceae;Burkholderia;contaminans
BX001079	Bacteria;Proteobacteria;Gammaproteobacteria;Burkholderiales;Burkholderiaceae;Burkholderia;contaminans
BX001080	Bacteria;Proteobacteria;Alphaproteobacteria;Rickettsiales;Anaplasmataceae;Wolbachia;wRi
BX001081	Bacteria;Proteobacteria;Gammaproteobacteria;Burkholderiales;Burkholderiaceae;Burkholderia;contaminans
BX001082	Bacteria;Proteobacteria;Alphaproteobacteria;Rickettsiales;Anaplasmataceae;Wolbachia;wRi
BX001083	Bacteria;Proteobacteria;Alphaproteobacteria;Rickettsiales;Anaplasmataceae;Wolbachia;wRi
BX001084	Bacteria;Proteobacteria;Gammaproteobacteria;Burkholderiales;Burkholderiaceae;Burkholderia;contaminans
BX001085	Bacteria;Proteobacteria;Gammaproteobacteria;Burkholderiales;Burkholderiaceae;Burkholderia;contaminans
BX001086	Bacteria;Proteobacteria;Gammaproteobacteria;Burkholderiales;Burkholderiaceae;Burkholderia;contaminans
BX001087	Bacteria;Proteobacteria;Gammaproteobacteria;Burkholderiales;Burkholderiaceae;Burkholderia;contaminans
BX001088	Bacteria;Proteobacteria;Alphaproteobacteria;Rickettsiales;Anaplasmataceae;Wolbachia;wRi
BX001089	Bacteria;Proteobacteria;Alphaproteobacteria;Rickettsiales;Anaplasmataceae;Wolbachia;wRi
BX001090	Bacteria;Proteobacteria;Gammaproteobacteria;Burkholderiales;Burkholderiaceae;Burkholderia;contaminans
BX001091	Bacteria;Proteobacteria;Alphaproteobacteria;Rhizobiales;Beijerinckiaceae;Lichenibacterium;minor
BX001092	Bacteria;Proteobacteria;Alphaproteobacteria;Rickettsiales;Anaplasmataceae;Wolbachia;wRi
BX001093	Bacteria;Proteobacteria;Gammaproteobacteria;Burkholderiales;Burkholderiaceae;Burkholderia;contaminans
BX001094	Bacteria;Proteobacteria;Gammaproteobacteria;Burkholderiales;Burkholderiaceae;Burkholderia;contaminans
BX001095	Bacteria;Proteobacteria;Alphaproteobacteria;Rickettsiales;Anaplasmataceae;Wolbachia;wRi
BX001096	Bacteria;Proteobacteria;Gammaproteobacteria;Burkholderiales;Burkholderiaceae;Burkholderia;contaminans
BX001097	Bacteria;Proteobacteria;Gammaproteobacteria;Burkholderiales;Burkholderiaceae;Burkholderia;contaminans
BX001098	Bacteria;Proteobacteria;Gammaproteobacteria;Burkholderiales;Burkholderiaceae;Burkholderia;contaminans
BX001099	Bacteria;Proteobacteria;Alphaproteobacteria;Rickettsiales;Anaplasmataceae;Wolbachia;wRi
BX001100	Bacteria;Proteobacteria;Gammaproteobacteria;Burkholderiales;Burkholderiaceae;Burkholderia;contaminans
BX001101	Bacteria;Proteobacteria;Gammaproteobacteria;Burkholderiales;Burkholderiaceae;Burkholderia;contaminans
BX001102	Bacteria;Proteobacteria;Gammaproteobacteria;Pseudomonadales;Moraxellaceae;Acinetobacter;nectaris
BX001103	Bacteria;Proteobacteria;Gammaproteobacteria;Burkholderiales;Burkholderiaceae;Burkholderia;contaminans
BX001104	Bacteria;Proteobacteria;Gammaproteobacteria;Burkholderiales;Burkholderiaceae;Burkholderia;contaminans
BX001105	Bacteria;Proteobacteria;Alphaproteobacteria;Rickettsiales;Anaplasmataceae;Wolbachia;wRi
BX001106	Bacteria;Proteobacteria;Gammaproteobacteria;Burkholderiales;Burkholderiaceae;Burkholderia;contaminans
BX001107	Bacteria;Proteobacteria;Alphaproteobacteria;Rhizobiales;Xanthobacteraceae;Tardiphaga;robiniae
BX001108	Bacteria;Proteobacteria;Gammaproteobacteria;Burkholderiales;Burkholderiaceae;Burkholderia;contaminans
BX001109	Bacteria;Proteobacteria;Gammaproteobacteria;Burkholderiales;Burkholderiaceae;Burkholderia;contaminans
BX001110	Bacteria;Proteobacteria;Gammaproteobacteria;Burkholderiales;Burkholderiaceae;Burkholderia;contaminans
BX001111	Bacteria;Proteobacteria;Alphaproteobacteria;Rickettsiales;Anaplasmataceae;Wolbachia;wRi
BX001112	Bacteria;Proteobacteria;Alphaproteobacteria;Rickettsiales;Anaplasmataceae;Wolbachia;wRi
BX001113	Bacteria;Proteobacteria;Alphaproteobacteria;Rickettsiales;Anaplasmataceae;Wolbachia;wRi
BX001114	Bacteria;Proteobacteria;Alphaproteobacteria;Rickettsiales;Anaplasmataceae;Wolbachia;wRi
BX001115	Bacteria;Proteobacteria;Gammaproteobacteria;Pseudomonadales;Moraxellaceae;Acinetobacter;nectaris
BX001116	Bacteria;Proteobacteria;Gammaproteobacteria;Burkholderiales;Burkholderiaceae;Burkholderia;contaminans
BX001117	Bacteria;Proteobacteria;Gammaproteobacteria;Burkholderiales;Burkholderiaceae;Burkholderia;contaminans
BX001118	Bacteria;Proteobacteria;Gammaproteobacteria;Burkholderiales;Burkholderiaceae;Burkholderia;contaminans
BX001119	Bacteria;Proteobacteria;Alphaproteobacteria;Rickettsiales;Anaplasmataceae;Wolbachia;wRi
BX001120	Bacteria;Firmicutes;Bacilli;Lactobacillales;Lactobacillaceae;Apilactobacillus;micheneri
BX001121	Bacteria;Proteobacteria;Gammaproteobacteria;Burkholderiales;Burkholderiaceae;Burkholderia;contaminans
BX001122	Bacteria;Proteobacteria;Alphaproteobacteria;Rickettsiales;Anaplasmataceae;Wolbachia;wRi
BX001123	Bacteria;Proteobacteria;Alphaproteobacteria;Rickettsiales;Anaplasmataceae;Wolbachia;wRi
BX001124	Bacteria;Proteobacteria;Alphaproteobacteria;Rickettsiales;Anaplasmataceae;Wolbachia;wRi
BX001125	Bacteria;Proteobacteria;Alphaproteobacteria;Rickettsiales;Anaplasmataceae;Wolbachia;wRi
BX001126	Bacteria;Proteobacteria;Gammaproteobacteria;Pseudomonadales;Moraxellaceae;Acinetobacter;nectaris
BX001127	Bacteria;Proteobacteria;Gammaproteobacteria;Burkholderiales;Burkholderiaceae;Burkholderia;contaminans
BX001128	Bacteria;Proteobacteria;Gammaproteobacteria;Burkholderiales;Burkholderiaceae;Burkholderia;contaminans
BX001129	Bacteria;Actinobacteriota;Actinobacteria;Corynebacteriales;Nocardiaceae;Smaragdicoccus;s_bxid5131
BX001130	Bacteria;Proteobacteria;Gammaproteobacteria;Enterobacterales;Erwiniaceae;Erwinia;rhapontici
BX001131	Bacteria;Proteobacteria;Alphaproteobacteria;Rickettsiales;Anaplasmataceae;Wolbachia;wRi
BX001132	Bacteria;Proteobacteria;Alphaproteobacteria;Rickettsiales;Anaplasmataceae;Wolbachia;wRi
BX001133	Bacteria;Proteobacteria;Gammaproteobacteria;Burkholderiales;Burkholderiaceae;Burkholderia;contaminans
BX001134	Bacteria;Proteobacteria;Gammaproteobacteria;Burkholderiales;Burkholderiaceae;Burkholderia;contaminans
BX001135	Bacteria;Proteobacteria;Alphaproteobacteria;Rickettsiales;Anaplasmataceae;Wolbachia;wRi
BX001136	Bacteria;Proteobacteria;Gammaproteobacteria;Burkholderiales;Burkholderiaceae;Burkholderia;contaminans
BX001137	Bacteria;Proteobacteria;Gammaproteobacteria;Burkholderiales;Burkholderiaceae;Burkholderia;contaminans
BX001138	Bacteria;Proteobacteria;Alphaproteobacteria;Rickettsiales;Anaplasmataceae;Wolbachia;wRi
BX001139	Bacteria;Proteobacteria;Gammaproteobacteria;Burkholderiales;Burkholderiaceae;Burkholderia;contaminans
BX001140	Bacteria;Proteobacteria;Alphaproteobacteria;Rickettsiales;Anaplasmataceae;Wolbachia;wRi
BX001141	Bacteria;Proteobacteria;Alphaproteobacteria;Rickettsiales;Anaplasmataceae;Wolbachia;wRi
BX001142	Bacteria;Proteobacteria;Alphaproteobacteria;Rickettsiales;Anaplasmataceae;Wolbachia;wRi
BX001143	Bacteria;Proteobacteria;Gammaproteobacteria;Burkholderiales;Burkholderiaceae;Burkholderia;contaminans
BX001144	Bacteria;Proteobacteria;Gammaproteobacteria;Burkholderiales;Burkholderiaceae;Burkholderia;contaminans
BX001145	Bacteria;Proteobacteria;Alphaproteobacteria;Rickettsiales;Anaplasmataceae;Wolbachia;wRi
BX001146	Bacteria;Proteobacteria;Alphaproteobacteria;Rickettsiales;Anaplasmataceae;Wolbachia;wRi
BX001147	Bacteria;Proteobacteria;Gammaproteobacteria;Burkholderiales;Burkholderiaceae;Burkholderia;contaminans
BX001148	Bacteria;Proteobacteria;Gammaproteobacteria;Burkholderiales;Burkholderiaceae;Burkholderia;contaminans
BX001149	Bacteria;Proteobacteria;Gammaproteobacteria;Burkholderiales;Burkholderiaceae;Burkholderia;contaminans
BX001150	Bacteria;Proteobacteria;Alphaproteobacteria;Rickettsiales;Anaplasmataceae;Wolbachia;wRi
BX001151	Bacteria;Proteobacteria;Alphaproteobacteria;Rickettsiales;Anaplasmataceae;Wolbachia;wRi
BX001152	Bacteria;Proteobacteria;Gammaproteobacteria;Burkholderiales;Burkholderiaceae;Burkholderia;contaminans
BX001153	Bacteria;Proteobacteria;Alphaproteobacteria;Rickettsiales;Anaplasmataceae;Wolbachia;wRi
BX001154	Bacteria;Proteobacteria;Gammaproteobacteria;Burkholderiales;Burkholderiaceae;Burkholderia;contaminans
BX001155	Bacteria;Proteobacteria;Gammaproteobacteria;Burkholderiales;Burkholderiaceae;Burkholderia;contaminans
BX001156	Bacteria;Proteobacteria;Alphaproteobacteria;Rickettsiales;Anaplasmataceae;Wolbachia;wRi
BX001157	Bacteria;Proteobacteria;Gammaproteobacteria;Burkholderiales;Burkholderiaceae;Burkholderia;contaminans
BX001158	Bacteria;Proteobacteria;Gammaproteobacteria;Pseudomonadales;Moraxellaceae;Acinetobacter;nectaris
BX001159	Bacteria;Proteobacteria;Gammaproteobacteria;Burkholderiales;Burkholderiaceae;Burkholderia;contaminans
BX001160	Bacteria;Proteobacteria;Alphaproteobacteria;Rickettsiales;Anaplasmataceae;Wolbachia;wRi
BX001161	Bacteria;Proteobacteria;Alphaproteobacteria;Rickettsiales;Anaplasmataceae;Wolbachia;wRi
BX001162	Bacteria;Proteobacteria;Gammaproteobacteria;Burkholderiales;Burkholderiaceae;Burkholderia;contaminans
BX001163	Bacteria;Proteobacteria;Gammaproteobacteria;Burkholderiales;Burkholderiaceae;Burkholderia;contaminans
BX001164	Bacteria;Proteobacteria;Gammaproteobacteria;Burkholderiales;Burkholderiaceae;Burkholderia;contaminans
BX001165	Bacteria;Proteobacteria;Gammaproteobacteria;Burkholderiales;Burkholderiaceae;Burkholderia;contaminans
BX001166	Bacteria;Proteobacteria;Gammaproteobacteria;Burkholderiales;Burkholderiaceae;Burkholderia;contaminans
BX001167	Bacteria;Proteobacteria;Gammaproteobacteria;Burkholderiales;Burkholderiaceae;Burkholderia;contaminans
BX001168	Bacteria;Proteobacteria;Gammaproteobacteria;Burkholderiales;Burkholderiaceae;Burkholderia;contaminans
BX001169	Bacteria;Bacteroidetes;Bacteroidia;Chitinophagales;Chitinophagaceae;Sediminibacterium;s_bxid5747
BX001170	Bacteria;Proteobacteria;Gammaproteobacteria;Burkholderiales;Burkholderiaceae;Burkholderia;contaminans
BX001171	Bacteria;Proteobacteria;Alphaproteobacteria;Rickettsiales;Anaplasmataceae;Wolbachia;wRi
BX001172	Bacteria;Proteobacteria;Gammaproteobacteria;Burkholderiales;Burkholderiaceae;Burkholderia;contaminans
BX001173	Bacteria;Proteobacteria;Alphaproteobacteria;Rickettsiales;Anaplasmataceae;Wolbachia;wRi
BX001174	Bacteria;Proteobacteria;Alphaproteobacteria;Rickettsiales;Anaplasmataceae;Wolbachia;wRi
BX001175	Bacteria;Proteobacteria;Alphaproteobacteria;Rickettsiales;Anaplasmataceae;Wolbachia;wRi
BX001176	Bacteria;Proteobacteria;Alphaproteobacteria;Rickettsiales;Anaplasmataceae;Wolbachia;wRi
BX001177	Bacteria;Proteobacteria;Alphaproteobacteria;Rickettsiales;Anaplasmataceae;Wolbachia;wRi
BX001178	Bacteria;Proteobacteria;Gammaproteobacteria;Burkholderiales;Burkholderiaceae;Burkholderia;contaminans
BX001179	Bacteria;Proteobacteria;Gammaproteobacteria;Burkholderiales;Burkholderiaceae;Burkholderia;contaminans
BX001180	Bacteria;Proteobacteria;Gammaproteobacteria;Burkholderiales;Burkholderiaceae;Burkholderia;contaminans
BX001181	Bacteria;Proteobacteria;Alphaproteobacteria;Rickettsiales;Anaplasmataceae;Wolbachia;wRi
BX001182	Bacteria;Proteobacteria;Gammaproteobacteria;Burkholderiales;Burkholderiaceae;Burkholderia;contaminans
BX001183	Bacteria;Proteobacteria;Alphaproteobacteria;Rickettsiales;Anaplasmataceae;Wolbachia;wRi
BX001184	Bacteria;Proteobacteria;Gammaproteobacteria;Pseudomonadales;Moraxellaceae;Acinetobacter;nectaris
BX001185	Bacteria;Proteobacteria;Alphaproteobacteria;Rickettsiales;Anaplasmataceae;Wolbachia;wRi
BX001186	Bacteria;Proteobacteria;Gammaproteobacteria;Burkholderiales;Burkholderiaceae;Burkholderia;contaminans
BX001187	Bacteria;Proteobacteria;Gammaproteobacteria;Burkholderiales;Burkholderiaceae;Burkholderia;contaminans
BX001188	Bacteria;Proteobacteria;Gammaproteobacteria;Burkholderiales;Burkholderiaceae;Burkholderia;contaminans
BX001189	Bacteria;Proteobacteria;Alphaproteobacteria;Rickettsiales;Anaplasmataceae;Wolbachia;wRi
BX001190	Bacteria;Proteobacteria;Gammaproteobacteria;Burkholderiales;Burkholderiaceae;Burkholderia;contaminans
BX001191	Bacteria;Proteobacteria;Gammaproteobacteria;Burkholderiales;Burkholderiaceae;Burkholderia;contaminans
BX001192	Bacteria;Proteobacteria;Alphaproteobacteria;Rickettsiales;Anaplasmataceae;Wolbachia;wRi
BX001193	Bacteria;Actinobacteriota;Actinobacteria;Corynebacteriales;Nocardiaceae;Smaragdicoccus;s_bxid5635
BX001194	Bacteria;Proteobacteria;Alphaproteobacteria;Rickettsiales;Anaplasmataceae;Wolbachia;wRi
BX001195	Bacteria;Proteobacteria;Alphaproteobacteria;Rickettsiales;Anaplasmataceae;Wolbachia;wRi
BX001196	Bacteria;Proteobacteria;Alphaproteobacteria;Rickettsiales;Anaplasmataceae;Wolbachia;wRi
BX001197	Bacteria;Proteobacteria;Gammaproteobacteria;Burkholderiales;Burkholderiaceae;Burkholderia;contaminans
BX001198	Bacteria;Proteobacteria;Gammaproteobacteria;Burkholderiales;Burkholderiaceae;Burkholderia;contaminans
BX001199	Bacteria;Proteobacteria;Alphaproteobacteria;Rickettsiales;Anaplasmataceae;Wolbachia;wRi
BX001200	Bacteria;Proteobacteria;Gammaproteobacteria;Burkholderiales;Burkholderiaceae;Burkholderia;contaminans
BX001201	Bacteria;Proteobacteria;Alphaproteobacteria;Rickettsiales;Anaplasmataceae;Wolbachia;wRi
BX001202	Bacteria;Proteobacteria;Gammaproteobacteria;Burkholderiales;Burkholderiaceae;Burkholderia;contaminans
BX001203	Bacteria;Proteobacteria;Gammaproteobacteria;Burkholderiales;Burkholderiaceae;Burkholderia;contaminans
BX001204	Bacteria;Proteobacteria;Gammaproteobacteria;Burkholderiales;Burkholderiaceae;Burkholderia;contaminans
BX001205	Bacteria;Proteobacteria;Gammaproteobacteria;Burkholderiales;Burkholderiaceae;Burkholderia;contaminans
BX001206	Bacteria;Proteobacteria;Alphaproteobacteria;Rickettsiales;Anaplasmataceae;Wolbachia;wRi
BX001207	Bacteria;Proteobacteria;Alphaproteobacteria;Rickettsiales;Anaplasmataceae;Wolbachia;wRi
BX001208	Bacteria;Proteobacteria;Alphaproteobacteria;Rickettsiales;Anaplasmataceae;Wolbachia;wRi
BX001209	Bacteria;Proteobacteria;Gammaproteobacteria;Burkholderiales;Burkholderiaceae;Burkholderia;contaminans
BX001210	Bacteria;Proteobacteria;Alphaproteobacteria;Rickettsiales;Anaplasmataceae;Wolbachia;wRi
BX001211	Bacteria;Proteobacteria;Alphaproteobacteria;Rickettsiales;Anaplasmataceae;Wolbachia;wRi
BX001212	Bacteria;Proteobacteria;Gammaproteobacteria;Burkholderiales;Burkholderiaceae;Burkholderia;contaminans
BX001213	Bacteria;Proteobacteria;Gammaproteobacteria;Burkholderiales;Burkholderiaceae;Burkholderia;contaminans
BX001214	Bacteria;Proteobacteria;Gammaproteobacteria;Burkholderiales;Burkholderiaceae;Burkholderia;contaminans
BX001215	Bacteria;Proteobacteria;Alphaproteobacteria;Rickettsiales;Anaplasmataceae;Wolbachia;wRi
BX001216	Bacteria;Proteobacteria;Gammaproteobacteria;Burkholderiales;Burkholderiaceae;Burkholderia;contaminans
BX001217	Bacteria;Proteobacteria;Gammaproteobacteria;Pseudomonadales;Moraxellaceae;Acinetobacter;nectaris
BX001218	Bacteria;Proteobacteria;Alphaproteobacteria;Rickettsiales;Anaplasmataceae;Wolbachia;wRi
BX001219	Bacteria;Proteobacteria;Alphaproteobacteria;Rickettsiales;Anaplasmataceae;Wolbachia;wRi
BX001220	Bacteria;Proteobacteria;Alphaproteobacteria;Rickettsiales;Anaplasmataceae;Wolbachia;wRi
BX001221	Bacteria;Proteobacteria;Gammaproteobacteria;Burkholderiales;Burkholderiaceae;Burkholderia;contaminans
BX001222	Bacteria;Proteobacteria;Alphaproteobacteria;Sphingomonadales;Sphingomonadaceae;Sphingobium;yanoikuyae
BX001223	Bacteria;Proteobacteria;Alphaproteobacteria;Rickettsiales;Anaplasmataceae;Wolbachia;wRi
BX001224	Bacteria;Proteobacteria;Alphaproteobacteria;Rickettsiales;Anaplasmataceae;Wolbachia;wRi
BX001225	Bacteria;Proteobacteria;Gammaproteobacteria;Burkholderiales;Burkholderiaceae;Burkholderia;contaminans
BX001226	Bacteria;Proteobacteria;Alphaproteobacteria;Rickettsiales;Anaplasmataceae;Wolbachia;wRi
BX001227	Bacteria;Proteobacteria;Alphaproteobacteria;Rickettsiales;Anaplasmataceae;Wolbachia;wRi
BX001228	Bacteria;Proteobacteria;Gammaproteobacteria;Burkholderiales;Burkholderiaceae;Burkholderia;contaminans
BX001229	Bacteria;Proteobacteria;Alphaproteobacteria;Rickettsiales;Anaplasmataceae;Wolbachia;wRi
BX001230	Bacteria;Proteobacteria;Alphaproteobacteria;Rickettsiales;Anaplasmataceae;Wolbachia;wRi
BX001231	Bacteria;Proteobacteria;Gammaproteobacteria;Burkholderiales;Burkholderiaceae;Burkholderia;contaminans
BX001232	Bacteria;Proteobacteria;Alphaproteobacteria;Rickettsiales;Anaplasmataceae;Wolbachia;wRi
BX001233	Bacteria;Proteobacteria;Alphaproteobacteria;Rickettsiales;Anaplasmataceae;Wolbachia;wRi
BX001234	Bacteria;Firmicutes;Bacilli;Bacillales;Planococcaceae;Lysinibacillus;contaminans
BX001235	Bacteria;Proteobacteria;Gammaproteobacteria;Burkholderiales;Burkholderiaceae;Burkholderia;contaminans
BX001236	Bacteria;Proteobacteria;Alphaproteobacteria;Rickettsiales;Anaplasmataceae;Wolbachia;wRi
BX001237	Bacteria;Proteobacteria;Gammaproteobacteria;Burkholderiales;Burkholderiaceae;Burkholderia;contaminans
BX001238	Bacteria;Proteobacteria;Alphaproteobacteria;Rickettsiales;Anaplasmataceae;Wolbachia;wRi
BX001239	Bacteria;Proteobacteria;Gammaproteobacteria;Burkholderiales;Burkholderiaceae;Burkholderia;contaminans
BX001240	Bacteria;Proteobacteria;Gammaproteobacteria;Burkholderiales;Burkholderiaceae;Burkholderia;contaminans
BX001241	Bacteria;Proteobacteria;Alphaproteobacteria;Rickettsiales;Anaplasmataceae;Wolbachia;wRi
BX001242	Bacteria;Proteobacteria;Gammaproteobacteria;Burkholderiales;Burkholderiaceae;Burkholderia;contaminans
BX001243	Bacteria;Proteobacteria;Gammaproteobacteria;Burkholderiales;Burkholderiaceae;Burkholderia;contaminans
BX001244	Bacteria;Proteobacteria;Gammaproteobacteria;Burkholderiales;Burkholderiaceae;Burkholderia;contaminans
BX001245	Bacteria;Proteobacteria;Gammaproteobacteria;Burkholderiales;Burkholderiaceae;Burkholderia;contaminans
BX001246	Bacteria;Proteobacteria;Gammaproteobacteria;Burkholderiales;Burkholderiaceae;Burkholderia;contaminans
BX001247	Bacteria;Proteobacteria;Gammaproteobacteria;Burkholderiales;Burkholderiaceae;Burkholderia;contaminans
BX001248	Bacteria;Bacteroidetes;Bacteroidia;Chitinophagales;Chitinophagaceae;Sediminibacterium;s_bxid5747
BX001249	Bacteria;Proteobacteria;Gammaproteobacteria;Burkholderiales;Burkholderiaceae;Burkholderia;contaminans
BX001250	Bacteria;Proteobacteria;Gammaproteobacteria;Burkholderiales;Burkholderiaceae;Burkholderia;contaminans
BX001251	Bacteria;Proteobacteria;Gammaproteobacteria;Burkholderiales;Burkholderiaceae;Burkholderia;contaminans
BX001252	Bacteria;Proteobacteria;Alphaproteobacteria;Rhizobiales;Xanthobacteraceae;Bradyrhizobium;ganzhouense
BX001253	Bacteria;Proteobacteria;Gammaproteobacteria;Burkholderiales;Burkholderiaceae;Burkholderia;contaminans
BX001254	Bacteria;Proteobacteria;Gammaproteobacteria;Burkholderiales;Burkholderiaceae;Burkholderia;contaminans
BX001255	Bacteria;Proteobacteria;Gammaproteobacteria;Burkholderiales;Burkholderiaceae;Burkholderia;contaminans
BX001256	Bacteria;Proteobacteria;Gammaproteobacteria;Burkholderiales;Burkholderiaceae;Burkholderia;contaminans
BX001257	Bacteria;Proteobacteria;Gammaproteobacteria;Burkholderiales;Burkholderiaceae;Burkholderia;contaminans
BX001258	Bacteria;Proteobacteria;Gammaproteobacteria;Burkholderiales;Burkholderiaceae;Burkholderia;contaminans
BX001259	Bacteria;Proteobacteria;Gammaproteobacteria;Burkholderiales;Burkholderiaceae;Burkholderia;contaminans
BX001260	Bacteria;Proteobacteria;Gammaproteobacteria;Burkholderiales;Burkholderiaceae;Burkholderia;contaminans
BX001261	Bacteria;Proteobacteria;Gammaproteobacteria;Burkholderiales;Burkholderiaceae;Burkholderia;contaminans
BX001262	Bacteria;Proteobacteria;Gammaproteobacteria;Burkholderiales;Burkholderiaceae;Burkholderia;contaminans
BX001263	Bacteria;Proteobacteria;Gammaproteobacteria;Burkholderiales;Burkholderiaceae;Burkholderia;contaminans
BX001264	Bacteria;Proteobacteria;Gammaproteobacteria;Burkholderiales;Burkholderiaceae;Burkholderia;contaminans
BX001265	Bacteria;Proteobacteria;Gammaproteobacteria;Burkholderiales;Burkholderiaceae;Burkholderia;contaminans
BX001266	Bacteria;Proteobacteria;Gammaproteobacteria;Burkholderiales;Burkholderiaceae;Burkholderia;contaminans
BX001267	Bacteria;Proteobacteria;Gammaproteobacteria;Burkholderiales;Burkholderiaceae;Burkholderia;contaminans
BX001268	Bacteria;Proteobacteria;Gammaproteobacteria;Burkholderiales;Burkholderiaceae;Burkholderia;contaminans
BX001269	Bacteria;Proteobacteria;Gammaproteobacteria;Burkholderiales;Burkholderiaceae;Burkholderia;contaminans
BX001270	Bacteria;Proteobacteria;Gammaproteobacteria;Burkholderiales;Burkholderiaceae;Burkholderia;contaminans
BX001271	Bacteria;Proteobacteria;Gammaproteobacteria;Burkholderiales;Burkholderiaceae;Burkholderia;contaminans
BX001272	Bacteria;Proteobacteria;Gammaproteobacteria;Burkholderiales;Burkholderiaceae;Burkholderia;contaminans
BX001273	Bacteria;Proteobacteria;Gammaproteobacteria;Burkholderiales;Burkholderiaceae;Burkholderia;contaminans
BX001274	Bacteria;Proteobacteria;Gammaproteobacteria;Burkholderiales;Burkholderiaceae;Burkholderia;contaminans
BX001275	Bacteria;Proteobacteria;Gammaproteobacteria;Burkholderiales;Burkholderiaceae;Burkholderia;contaminans
BX001276	Bacteria;Proteobacteria;Gammaproteobacteria;Burkholderiales;Burkholderiaceae;Burkholderia;contaminans
BX001277	Bacteria;Proteobacteria;Gammaproteobacteria;Burkholderiales;Burkholderiaceae;Burkholderia;contaminans
BX001278	Bacteria;Proteobacteria;Gammaproteobacteria;Burkholderiales;Burkholderiaceae;Burkholderia;contaminans
BX001279	Bacteria;Proteobacteria;Gammaproteobacteria;Burkholderiales;Burkholderiaceae;Burkholderia;contaminans
BX001280	Bacteria;Proteobacteria;Gammaproteobacteria;Burkholderiales;Burkholderiaceae;Burkholderia;contaminans
BX001281	Bacteria;Proteobacteria;Gammaproteobacteria;Burkholderiales;Burkholderiaceae;Burkholderia;contaminans
BX001282	Bacteria;Proteobacteria;Gammaproteobacteria;Burkholderiales;Burkholderiaceae;Burkholderia;contaminans
BX001283	Bacteria;Proteobacteria;Gammaproteobacteria;Burkholderiales;Burkholderiaceae;Burkholderia;contaminans
BX001284	Bacteria;Proteobacteria;Gammaproteobacteria;Burkholderiales;Burkholderiaceae;Burkholderia;contaminans
BX001285	Bacteria;Proteobacteria;Gammaproteobacteria;Burkholderiales;Burkholderiaceae;Burkholderia;contaminans
BX001286	Bacteria;Proteobacteria;Gammaproteobacteria;Burkholderiales;Burkholderiaceae;Burkholderia;contaminans
BX001287	Bacteria;Proteobacteria;Gammaproteobacteria;Burkholderiales;Burkholderiaceae;Burkholderia;contaminans
BX001288	Bacteria;Proteobacteria;Gammaproteobacteria;Burkholderiales;Burkholderiaceae;Burkholderia;contaminans
BX001289	Bacteria;Proteobacteria;Gammaproteobacteria;Burkholderiales;Burkholderiaceae;Burkholderia;contaminans
BX001290	Bacteria;Proteobacteria;Gammaproteobacteria;Burkholderiales;Burkholderiaceae;Burkholderia;contaminans
BX001291	Bacteria;Proteobacteria;Gammaproteobacteria;Burkholderiales;Burkholderiaceae;Burkholderia;contaminans
BX001292	Bacteria;Proteobacteria;Gammaproteobacteria;Burkholderiales;Burkholderiaceae;Burkholderia;contaminans
BX001293	Bacteria;Proteobacteria;Gammaproteobacteria;Burkholderiales;Burkholderiaceae;Burkholderia;contaminans
BX001294	Bacteria;Proteobacteria;Gammaproteobacteria;Burkholderiales;Burkholderiaceae;Burkholderia;contaminans
BX001295	Bacteria;Proteobacteria;Gammaproteobacteria;Burkholderiales;Burkholderiaceae;Burkholderia;contaminans
BX001296	Bacteria;Proteobacteria;Gammaproteobacteria;Burkholderiales;Burkholderiaceae;Burkholderia;contaminans
BX001297	Bacteria;Proteobacteria;Gammaproteobacteria;Burkholderiales;Burkholderiaceae;Burkholderia;contaminans
BX001298	Bacteria;Proteobacteria;Gammaproteobacteria;Burkholderiales;Burkholderiaceae;Burkholderia;contaminans
BX001299	Bacteria;Bacteroidetes;Bacteroidia;Chitinophagales;Chitinophagaceae;Sediminibacterium;s_bxid5747
BX001300	Bacteria;Proteobacteria;Gammaproteobacteria;Burkholderiales;Burkholderiaceae;Burkholderia;contaminans
BX001301	Bacteria;Proteobacteria;Gammaproteobacteria;Burkholderiales;Burkholderiaceae;Burkholderia;contaminans
BX001302	Bacteria;Proteobacteria;Gammaproteobacteria;Burkholderiales;Burkholderiaceae;Burkholderia;contaminans
BX001303	Bacteria;Proteobacteria;Gammaproteobacteria;Burkholderiales;Burkholderiaceae;Burkholderia;contaminans
BX001304	Bacteria;Proteobacteria;Gammaproteobacteria;Burkholderiales;Burkholderiaceae;Burkholderia;contaminans
BX001305	Bacteria;Proteobacteria;Gammaproteobacteria;Burkholderiales;Burkholderiaceae;Burkholderia;contaminans
BX001306	Bacteria;Proteobacteria;Gammaproteobacteria;Burkholderiales;Burkholderiaceae;Burkholderia;contaminans
BX001307	Bacteria;Proteobacteria;Gammaproteobacteria;Burkholderiales;Burkholderiaceae;Burkholderia;contaminans
BX001308	Bacteria;Proteobacteria;Gammaproteobacteria;Burkholderiales;Burkholderiaceae;Burkholderia;contaminans
BX001309	Bacteria;Proteobacteria;Gammaproteobacteria;Burkholderiales;Burkholderiaceae;Burkholderia;contaminans
BX001310	Bacteria;Proteobacteria;Gammaproteobacteria;Burkholderiales;Burkholderiaceae;Burkholderia;contaminans
BX001311	Bacteria;Proteobacteria;Gammaproteobacteria;Burkholderiales;Burkholderiaceae;Burkholderia;contaminans
BX001312	Bacteria;Proteobacteria;Gammaproteobacteria;Burkholderiales;Burkholderiaceae;Burkholderia;contaminans
BX001313	Bacteria;Proteobacteria;Gammaproteobacteria;Burkholderiales;Burkholderiaceae;Burkholderia;contaminans
BX001314	Bacteria;Proteobacteria;Gammaproteobacteria;Burkholderiales;Burkholderiaceae;Burkholderia;contaminans
BX001315	Bacteria;Proteobacteria;Gammaproteobacteria;Burkholderiales;Burkholderiaceae;Burkholderia;contaminans
BX001316	Bacteria;Proteobacteria;Gammaproteobacteria;Burkholderiales;Burkholderiaceae;Burkholderia;contaminans
BX001317	Bacteria;Proteobacteria;Gammaproteobacteria;Burkholderiales;Burkholderiaceae;Burkholderia;contaminans
BX001318	Bacteria;Proteobacteria;Gammaproteobacteria;Burkholderiales;Burkholderiaceae;Burkholderia;contaminans
BX001319	Bacteria;Proteobacteria;Gammaproteobacteria;Burkholderiales;Burkholderiaceae;Burkholderia;contaminans
BX001320	Bacteria;Proteobacteria;Gammaproteobacteria;Burkholderiales;Burkholderiaceae;Burkholderia;contaminans
BX001321	Bacteria;Proteobacteria;Gammaproteobacteria;Enterobacterales;Erwiniaceae;Erwinia;s_bxid5727
BX001322	Bacteria;Proteobacteria;Gammaproteobacteria;Burkholderiales;Burkholderiaceae;Burkholderia;contaminans
BX001323	Bacteria;Proteobacteria;Gammaproteobacteria;Burkholderiales;Burkholderiaceae;Burkholderia;contaminans
BX001324	Bacteria;Proteobacteria;Gammaproteobacteria;Burkholderiales;Burkholderiaceae;Burkholderia;contaminans
BX001325	Bacteria;Proteobacteria;Gammaproteobacteria;Burkholderiales;Burkholderiaceae;Burkholderia;contaminans
BX001326	Bacteria;Proteobacteria;Gammaproteobacteria;Burkholderiales;Burkholderiaceae;Burkholderia;contaminans
BX001327	Bacteria;Proteobacteria;Gammaproteobacteria;Burkholderiales;Burkholderiaceae;Burkholderia;contaminans
BX001328	Bacteria;Proteobacteria;Gammaproteobacteria;Burkholderiales;Burkholderiaceae;Burkholderia;contaminans
BX001329	Bacteria;Proteobacteria;Gammaproteobacteria;Burkholderiales;Burkholderiaceae;Burkholderia;contaminans
BX001330	Bacteria;Proteobacteria;Gammaproteobacteria;Burkholderiales;Burkholderiaceae;Burkholderia;contaminans
BX001331	Bacteria;Proteobacteria;Gammaproteobacteria;Burkholderiales;Burkholderiaceae;Burkholderia;contaminans
BX001332	Bacteria;Proteobacteria;Gammaproteobacteria;Burkholderiales;Burkholderiaceae;Burkholderia;contaminans
BX001333	Bacteria;Proteobacteria;Gammaproteobacteria;Burkholderiales;Burkholderiaceae;Burkholderia;ambifaria
BX001334	Bacteria;Proteobacteria;Gammaproteobacteria;Burkholderiales;Burkholderiaceae;Burkholderia;contaminans
BX001335	Bacteria;Proteobacteria;Gammaproteobacteria;Burkholderiales;Burkholderiaceae;Burkholderia;contaminans
BX001336	Bacteria;Proteobacteria;Gammaproteobacteria;Burkholderiales;Burkholderiaceae;Burkholderia;contaminans
BX001337	Bacteria;Proteobacteria;Gammaproteobacteria;Burkholderiales;Burkholderiaceae;Burkholderia;contaminans
BX001338	Bacteria;Proteobacteria;Gammaproteobacteria;Burkholderiales;Burkholderiaceae;Burkholderia;contaminans
BX001339	Bacteria;Proteobacteria;Gammaproteobacteria;Burkholderiales;Burkholderiaceae;Burkholderia;contaminans
BX001340	Bacteria;Proteobacteria;Gammaproteobacteria;Burkholderiales;Burkholderiaceae;Burkholderia;contaminans
BX001341	Bacteria;Proteobacteria;Gammaproteobacteria;Burkholderiales;Burkholderiaceae;Burkholderia;contaminans
BX001342	Bacteria;Proteobacteria;Gammaproteobacteria;Burkholderiales;Burkholderiaceae;Burkholderia;contaminans
BX001343	Bacteria;Proteobacteria;Gammaproteobacteria;Burkholderiales;Burkholderiaceae;Burkholderia;contaminans
BX001344	Bacteria;Proteobacteria;Gammaproteobacteria;Burkholderiales;Burkholderiaceae;Burkholderia;contaminans
BX001345	Bacteria;Proteobacteria;Gammaproteobacteria;Burkholderiales;Burkholderiaceae;Burkholderia;contaminans
BX001346	Bacteria;Proteobacteria;Gammaproteobacteria;Burkholderiales;Burkholderiaceae;Burkholderia;contaminans
BX001347	Bacteria;Proteobacteria;Gammaproteobacteria;Burkholderiales;Burkholderiaceae;Burkholderia;contaminans
BX001348	Bacteria;Proteobacteria;Gammaproteobacteria;Burkholderiales;Burkholderiaceae;Burkholderia;contaminans
BX001349	Bacteria;Proteobacteria;Gammaproteobacteria;Burkholderiales;Burkholderiaceae;Burkholderia;contaminans
BX001350	Bacteria;Proteobacteria;Gammaproteobacteria;Burkholderiales;Burkholderiaceae;Burkholderia;contaminans
BX001351	Bacteria;Aquificota;Aquificae;Aquificales;Hydrogenobaculaceae;Hydrogenobaculum;s_bxid5476
BX001352	Bacteria;Proteobacteria;Gammaproteobacteria;Burkholderiales;Burkholderiaceae;Burkholderia;contaminans
BX001353	Bacteria;Proteobacteria;Gammaproteobacteria;Burkholderiales;Burkholderiaceae;Burkholderia;contaminans
BX001354	Bacteria;Proteobacteria;Gammaproteobacteria;Burkholderiales;Burkholderiaceae;Burkholderia;contaminans
BX001355	Bacteria;Proteobacteria;Gammaproteobacteria;Burkholderiales;Burkholderiaceae;Burkholderia;contaminans
BX001356	Bacteria;Proteobacteria;Gammaproteobacteria;Burkholderiales;Burkholderiaceae;Burkholderia;contaminans
BX001357	Bacteria;Proteobacteria;Gammaproteobacteria;Burkholderiales;Burkholderiaceae;Burkholderia;contaminans
BX001358	Bacteria;Proteobacteria;Gammaproteobacteria;Burkholderiales;Burkholderiaceae;Burkholderia;contaminans
BX001359	Bacteria;Proteobacteria;Gammaproteobacteria;Burkholderiales;Burkholderiaceae;Burkholderia;contaminans
BX001360	Bacteria;Proteobacteria;Gammaproteobacteria;Burkholderiales;Burkholderiaceae;Burkholderia;contaminans
BX001361	Bacteria;Proteobacteria;Gammaproteobacteria;Burkholderiales;Burkholderiaceae;Burkholderia;contaminans
BX001362	Bacteria;Proteobacteria;Gammaproteobacteria;Burkholderiales;Burkholderiaceae;Burkholderia;contaminans
BX001363	Bacteria;Proteobacteria;Gammaproteobacteria;Burkholderiales;Burkholderiaceae;Burkholderia;contaminans
BX001364	Bacteria;Proteobacteria;Gammaproteobacteria;Burkholderiales;Burkholderiaceae;Burkholderia;contaminans
BX001365	Bacteria;Proteobacteria;Gammaproteobacteria;Burkholderiales;Burkholderiaceae;Burkholderia;contaminans
BX001366	Bacteria;Proteobacteria;Gammaproteobacteria;Burkholderiales;Burkholderiaceae;Burkholderia;contaminans
BX001367	Bacteria;Proteobacteria;Gammaproteobacteria;Burkholderiales;Burkholderiaceae;Burkholderia;contaminans
BX001368	Bacteria;Proteobacteria;Gammaproteobacteria;Burkholderiales;Burkholderiaceae;Burkholderia;contaminans
BX001369	Bacteria;Proteobacteria;Gammaproteobacteria;Burkholderiales;Burkholderiaceae;Burkholderia;contaminans
BX001370	Bacteria;Proteobacteria;Gammaproteobacteria;Burkholderiales;Burkholderiaceae;Burkholderia;contaminans
BX001371	Bacteria;Proteobacteria;Gammaproteobacteria;Burkholderiales;Burkholderiaceae;Burkholderia;contaminans
BX001372	Bacteria;Proteobacteria;Gammaproteobacteria;Burkholderiales;Burkholderiaceae;Burkholderia;contaminans
BX001373	Bacteria;Proteobacteria;Gammaproteobacteria;Burkholderiales;Burkholderiaceae;Burkholderia;contaminans
BX001374	Bacteria;Firmicutes;Bacilli;Lactobacillales;Lactobacillaceae;Apilactobacillus;quenuiae
BX001375	Bacteria;Proteobacteria;Gammaproteobacteria;Burkholderiales;Burkholderiaceae;Burkholderia;contaminans
BX001376	Bacteria;Proteobacteria;Gammaproteobacteria;Burkholderiales;Burkholderiaceae;Burkholderia;contaminans
BX001377	Bacteria;Proteobacteria;Gammaproteobacteria;Burkholderiales;Burkholderiaceae;Burkholderia;contaminans
BX001378	Bacteria;Proteobacteria;Gammaproteobacteria;Burkholderiales;Burkholderiaceae;Burkholderia;s_bxid5196
BX001379	Bacteria;Proteobacteria;Gammaproteobacteria;Burkholderiales;Burkholderiaceae;Burkholderia;contaminans
BX001380	Bacteria;Proteobacteria;Gammaproteobacteria;Burkholderiales;Burkholderiaceae;Burkholderia;contaminans
BX001381	Bacteria;Proteobacteria;Gammaproteobacteria;Burkholderiales;Burkholderiaceae;Burkholderia;contaminans
BX001382	Bacteria;Proteobacteria;Gammaproteobacteria;Burkholderiales;Burkholderiaceae;Burkholderia;contaminans
BX001383	Bacteria;Firmicutes;Bacilli;Lactobacillales;Streptococcaceae;Streptococcus;mitis
BX001384	Bacteria;Proteobacteria;Gammaproteobacteria;Burkholderiales;Burkholderiaceae;Burkholderia;contaminans
BX001385	Bacteria;Proteobacteria;Gammaproteobacteria;Burkholderiales;Burkholderiaceae;Burkholderia;contaminans
BX001386	Bacteria;Proteobacteria;Gammaproteobacteria;Burkholderiales;Burkholderiaceae;Burkholderia;contaminans
BX001387	Bacteria;Proteobacteria;Gammaproteobacteria;Burkholderiales;Burkholderiaceae;Burkholderia;contaminans
BX001388	Bacteria;Proteobacteria;Gammaproteobacteria;Burkholderiales;Burkholderiaceae;Burkholderia;contaminans
BX001389	Bacteria;Proteobacteria;Gammaproteobacteria;Burkholderiales;Burkholderiaceae;Burkholderia;contaminans
BX001390	Bacteria;Proteobacteria;Gammaproteobacteria;Burkholderiales;Burkholderiaceae;Burkholderia;contaminans
BX001391	Bacteria;Proteobacteria;Gammaproteobacteria;Burkholderiales;Burkholderiaceae;Burkholderia;contaminans
BX001392	Bacteria;Proteobacteria;Gammaproteobacteria;Burkholderiales;Burkholderiaceae;Burkholderia;contaminans
BX001393	Bacteria;Proteobacteria;Gammaproteobacteria;Burkholderiales;Burkholderiaceae;Burkholderia;contaminans
BX001394	Bacteria;Proteobacteria;Gammaproteobacteria;Burkholderiales;Burkholderiaceae;Burkholderia;contaminans
BX001395	Bacteria;Proteobacteria;Gammaproteobacteria;Burkholderiales;Burkholderiaceae;Burkholderia;contaminans
BX001396	Bacteria;Proteobacteria;Gammaproteobacteria;Burkholderiales;Burkholderiaceae;Burkholderia;contaminans
BX001397	Bacteria;Proteobacteria;Gammaproteobacteria;Burkholderiales;Burkholderiaceae;Burkholderia;contaminans
BX001398	Bacteria;Proteobacteria;Gammaproteobacteria;Enterobacterales;Erwiniaceae;Pantoea;allii
BX001399	Bacteria;Proteobacteria;Gammaproteobacteria;Burkholderiales;Burkholderiaceae;Burkholderia;contaminans
BX001400	Bacteria;Proteobacteria;Gammaproteobacteria;Burkholderiales;Burkholderiaceae;Burkholderia;contaminans
BX001401	Bacteria;Proteobacteria;Gammaproteobacteria;Burkholderiales;Burkholderiaceae;Burkholderia;contaminans
BX001402	Bacteria;Proteobacteria;Gammaproteobacteria;Burkholderiales;Burkholderiaceae;Burkholderia;contaminans
BX001403	Bacteria;Proteobacteria;Gammaproteobacteria;Burkholderiales;Burkholderiaceae;Burkholderia;contaminans
BX001404	Bacteria;Proteobacteria;Gammaproteobacteria;Burkholderiales;Burkholderiaceae;Burkholderia;contaminans
BX001405	Bacteria;Proteobacteria;Gammaproteobacteria;Burkholderiales;Burkholderiaceae;Burkholderia;contaminans
BX001406	Bacteria;Proteobacteria;Gammaproteobacteria;Burkholderiales;Burkholderiaceae;Burkholderia;contaminans
BX001407	Bacteria;Proteobacteria;Gammaproteobacteria;Burkholderiales;Burkholderiaceae;Burkholderia;contaminans
BX001408	Bacteria;Proteobacteria;Gammaproteobacteria;Burkholderiales;Burkholderiaceae;Burkholderia;contaminans
BX001409	Bacteria;Proteobacteria;Gammaproteobacteria;Burkholderiales;Burkholderiaceae;Burkholderia;contaminans
BX001410	Bacteria;Proteobacteria;Gammaproteobacteria;Burkholderiales;Burkholderiaceae;Burkholderia;contaminans
BX001411	Bacteria;Proteobacteria;Gammaproteobacteria;Burkholderiales;Burkholderiaceae;Burkholderia;contaminans
BX001412	Bacteria;Proteobacteria;Gammaproteobacteria;Burkholderiales;Burkholderiaceae;Burkholderia;contaminans
BX001413	Bacteria;Proteobacteria;Gammaproteobacteria;Burkholderiales;Burkholderiaceae;Burkholderia;contaminans
BX001414	Bacteria;Proteobacteria;Gammaproteobacteria;Burkholderiales;Burkholderiaceae;Burkholderia;contaminans
BX001415	Bacteria;Proteobacteria;Gammaproteobacteria;Burkholderiales;Burkholderiaceae;Burkholderia;contaminans
BX001416	Bacteria;Proteobacteria;Gammaproteobacteria;Enterobacterales;Erwiniaceae;Pantoea;s_bxid5493
BX001417	Bacteria;Proteobacteria;Gammaproteobacteria;Burkholderiales;Burkholderiaceae;Burkholderia;s_bxid5126
BX001418	Bacteria;Proteobacteria;Gammaproteobacteria;Burkholderiales;Burkholderiaceae;Burkholderia;contaminans
BX001419	Bacteria;Proteobacteria;Gammaproteobacteria;Burkholderiales;Burkholderiaceae;Burkholderia;contaminans
BX001420	Bacteria;Proteobacteria;Gammaproteobacteria;Burkholderiales;Burkholderiaceae;Burkholderia;contaminans
BX001421	Bacteria;Proteobacteria;Gammaproteobacteria;Burkholderiales;Burkholderiaceae;Burkholderia;contaminans
BX001422	Bacteria;Proteobacteria;Gammaproteobacteria;Burkholderiales;Burkholderiaceae;Burkholderia;contaminans
BX001423	Bacteria;Proteobacteria;Gammaproteobacteria;Burkholderiales;Burkholderiaceae;Burkholderia;contaminans
BX001424	Bacteria;Proteobacteria;Gammaproteobacteria;Pseudomonadales;Moraxellaceae;Acinetobacter;nectaris
BX001425	Bacteria;Proteobacteria;Gammaproteobacteria;Burkholderiales;Burkholderiaceae;Burkholderia;contaminans
BX001426	Bacteria;Proteobacteria;Gammaproteobacteria;Burkholderiales;Burkholderiaceae;Burkholderia;contaminans
BX001427	Bacteria;Proteobacteria;Gammaproteobacteria;Burkholderiales;Burkholderiaceae;Burkholderia;contaminans
BX001428	Bacteria;Proteobacteria;Gammaproteobacteria;Burkholderiales;Burkholderiaceae;Burkholderia;contaminans
BX001429	Bacteria;Proteobacteria;Gammaproteobacteria;Burkholderiales;Burkholderiaceae;Burkholderia;contaminans
BX001430	Bacteria;Proteobacteria;Gammaproteobacteria;Burkholderiales;Burkholderiaceae;Burkholderia;contaminans
BX001431	Bacteria;Proteobacteria;Gammaproteobacteria;Burkholderiales;Burkholderiaceae;Burkholderia;contaminans
BX001432	Bacteria;Proteobacteria;Gammaproteobacteria;Xanthomonadales;Xanthomonadaceae;Stenotrophomonas;maltophilia
BX001433	Bacteria;Proteobacteria;Gammaproteobacteria;Burkholderiales;Burkholderiaceae;Burkholderia;contaminans
BX001434	Bacteria;Proteobacteria;Gammaproteobacteria;Burkholderiales;Burkholderiaceae;Burkholderia;contaminans
BX001435	Bacteria;Proteobacteria;Gammaproteobacteria;Burkholderiales;Burkholderiaceae;Burkholderia;contaminans
BX001436	Bacteria;Proteobacteria;Gammaproteobacteria;Burkholderiales;Burkholderiaceae;Burkholderia;contaminans
BX001437	Bacteria;Proteobacteria;Gammaproteobacteria;Burkholderiales;Burkholderiaceae;Burkholderia;s_bxid5378
BX001438	Bacteria;Proteobacteria;Gammaproteobacteria;Burkholderiales;Burkholderiaceae;Burkholderia;contaminans
BX001439	Bacteria;Proteobacteria;Gammaproteobacteria;Burkholderiales;Burkholderiaceae;Burkholderia;contaminans
BX001440	Bacteria;Proteobacteria;Gammaproteobacteria;Burkholderiales;Burkholderiaceae;Burkholderia;contaminans
BX001441	Bacteria;Proteobacteria;Gammaproteobacteria;Burkholderiales;Burkholderiaceae;Burkholderia;contaminans
BX001442	Bacteria;Proteobacteria;Gammaproteobacteria;Burkholderiales;Burkholderiaceae;Burkholderia;contaminans
BX001443	Bacteria;Proteobacteria;Gammaproteobacteria;Burkholderiales;Burkholderiaceae;Burkholderia;contaminans
BX001444	Bacteria;Proteobacteria;Gammaproteobacteria;Burkholderiales;Burkholderiaceae;Burkholderia;contaminans
BX001445	Bacteria;Proteobacteria;Gammaproteobacteria;Burkholderiales;Burkholderiaceae;Burkholderia;contaminans
BX001446	Bacteria;Proteobacteria;Gammaproteobacteria;Burkholderiales;Burkholderiaceae;Burkholderia;contaminans
BX001447	Bacteria;Proteobacteria;Gammaproteobacteria;Burkholderiales;Burkholderiaceae;Burkholderia;contaminans
BX001448	Bacteria;Proteobacteria;Gammaproteobacteria;Burkholderiales;Burkholderiaceae;Burkholderia;contaminans
BX001449	Bacteria;Proteobacteria;Gammaproteobacteria;Burkholderiales;Burkholderiaceae;Burkholderia;contaminans
BX001450	Bacteria;Proteobacteria;Gammaproteobacteria;Burkholderiales;Burkholderiaceae;Burkholderia;contaminans
BX001451	Bacteria;Proteobacteria;Gammaproteobacteria;Burkholderiales;Burkholderiaceae;Burkholderia;contaminans
BX001452	Bacteria;Proteobacteria;Gammaproteobacteria;Burkholderiales;Burkholderiaceae;Burkholderia;contaminans
BX001453	Bacteria;Proteobacteria;Gammaproteobacteria;Burkholderiales;Burkholderiaceae;Burkholderia;contaminans
BX001454	Bacteria;Proteobacteria;Gammaproteobacteria;Burkholderiales;Burkholderiaceae;Burkholderia;contaminans
BX001455	Bacteria;Firmicutes;Bacilli;Lactobacillales;Lactobacillaceae;Apilactobacillus;micheneri
BX001456	Bacteria;Proteobacteria;Gammaproteobacteria;Burkholderiales;Burkholderiaceae;Burkholderia;contaminans
BX001457	Bacteria;Proteobacteria;Gammaproteobacteria;Burkholderiales;Burkholderiaceae;Burkholderia;contaminans
BX001458	Bacteria;Proteobacteria;Gammaproteobacteria;Burkholderiales;Burkholderiaceae;Burkholderia;contaminans
BX001459	Bacteria;Proteobacteria;Gammaproteobacteria;Burkholderiales;Burkholderiaceae;Burkholderia;contaminans
BX001460	Bacteria;Proteobacteria;Gammaproteobacteria;Burkholderiales;Burkholderiaceae;Burkholderia;contaminans
BX001461	Bacteria;Proteobacteria;Gammaproteobacteria;Burkholderiales;Burkholderiaceae;Burkholderia;contaminans
BX001462	Bacteria;Proteobacteria;Gammaproteobacteria;Burkholderiales;Burkholderiaceae;Burkholderia;contaminans
BX001463	Bacteria;Proteobacteria;Gammaproteobacteria;Burkholderiales;Burkholderiaceae;Burkholderia;contaminans
BX001464	Bacteria;Proteobacteria;Gammaproteobacteria;Burkholderiales;Burkholderiaceae;Burkholderia;contaminans
BX001465	Bacteria;Proteobacteria;Gammaproteobacteria;Burkholderiales;Burkholderiaceae;Burkholderia;contaminans
BX001466	Bacteria;Proteobacteria;Gammaproteobacteria;Burkholderiales;Burkholderiaceae;Burkholderia;contaminans
BX001467	Bacteria;Proteobacteria;Gammaproteobacteria;Burkholderiales;Burkholderiaceae;Burkholderia;contaminans
BX001468	Bacteria;Proteobacteria;Gammaproteobacteria;Burkholderiales;Burkholderiaceae;Burkholderia;contaminans
BX001469	Bacteria;Proteobacteria;Gammaproteobacteria;Burkholderiales;Burkholderiaceae;Burkholderia;contaminans
BX001470	Bacteria;Proteobacteria;Gammaproteobacteria;Burkholderiales;Burkholderiaceae;Burkholderia;contaminans
BX001471	Bacteria;Proteobacteria;Gammaproteobacteria;Burkholderiales;Burkholderiaceae;Burkholderia;contaminans
BX001472	Bacteria;Proteobacteria;Gammaproteobacteria;Burkholderiales;Burkholderiaceae;Burkholderia;contaminans
BX001473	Bacteria;Proteobacteria;Gammaproteobacteria;Burkholderiales;Burkholderiaceae;Burkholderia;contaminans
BX001474	Bacteria;Proteobacteria;Gammaproteobacteria;Burkholderiales;Burkholderiaceae;Burkholderia;contaminans
BX001475	Bacteria;Proteobacteria;Gammaproteobacteria;Burkholderiales;Burkholderiaceae;Burkholderia;contaminans
BX001476	Bacteria;Proteobacteria;Gammaproteobacteria;Burkholderiales;Burkholderiaceae;Burkholderia;contaminans
BX001477	Bacteria;Proteobacteria;Alphaproteobacteria;Acetobacterales;Acetobacteraceae;Sediminicoccus;s_bxid5778
BX001478	Bacteria;Proteobacteria;Gammaproteobacteria;Burkholderiales;Burkholderiaceae;Burkholderia;contaminans
BX001479	Bacteria;Proteobacteria;Gammaproteobacteria;Burkholderiales;Burkholderiaceae;Ralstonia;pickettii
BX001480	Bacteria;Proteobacteria;Gammaproteobacteria;Burkholderiales;Burkholderiaceae;Burkholderia;contaminans
BX001481	Bacteria;Proteobacteria;Gammaproteobacteria;Burkholderiales;Burkholderiaceae;Burkholderia;contaminans
BX001482	Bacteria;Proteobacteria;Gammaproteobacteria;Burkholderiales;Burkholderiaceae;Burkholderia;contaminans
BX001483	Bacteria;Bacteroidetes;Bacteroidia;Chitinophagales;Chitinophagaceae;Sediminibacterium;magnilacihabitans
BX001484	Bacteria;Proteobacteria;Gammaproteobacteria;Burkholderiales;Burkholderiaceae;Burkholderia;contaminans
BX001485	Bacteria;Proteobacteria;Gammaproteobacteria;Burkholderiales;Burkholderiaceae;Burkholderia;contaminans
BX001486	Bacteria;Proteobacteria;Gammaproteobacteria;Burkholderiales;Burkholderiaceae;Burkholderia;contaminans
BX001487	Bacteria;Proteobacteria;Gammaproteobacteria;Burkholderiales;Burkholderiaceae;Burkholderia;contaminans
BX001488	Bacteria;Proteobacteria;Gammaproteobacteria;Xanthomonadales;Xanthomonadaceae;Stenotrophomonas;maltophilia
BX001489	Bacteria;Proteobacteria;Gammaproteobacteria;Burkholderiales;Comamonadaceae;Curvibacter;s_bxid5464
BX001490	Bacteria;Proteobacteria;Gammaproteobacteria;Burkholderiales;Burkholderiaceae;Burkholderia;contaminans
BX001491	Bacteria;Proteobacteria;Gammaproteobacteria;Burkholderiales;Burkholderiaceae;Burkholderia;contaminans
BX001492	Bacteria;Proteobacteria;Gammaproteobacteria;Xanthomonadales;Xanthomonadaceae;Stenotrophomonas;maltophilia
BX001493	Bacteria;Proteobacteria;Gammaproteobacteria;Burkholderiales;Burkholderiaceae;Burkholderia;contaminans
BX001494	Bacteria;Proteobacteria;Gammaproteobacteria;Burkholderiales;Burkholderiaceae;Burkholderia;contaminans
BX001495	Bacteria;Bacteroidetes;Bacteroidia;Chitinophagales;Chitinophagaceae;Sediminibacterium;magnilacihabitans
BX001496	Bacteria;Proteobacteria;Gammaproteobacteria;Xanthomonadales;Xanthomonadaceae;Stenotrophomonas;maltophilia
BX001497	Bacteria;Proteobacteria;Alphaproteobacteria;Caulobacterales;Caulobacteraceae;Caulobacter;s_bxid5720
BX001498	Bacteria;Proteobacteria;Gammaproteobacteria;Burkholderiales;Burkholderiaceae;Burkholderia;contaminans
BX001499	Bacteria;Proteobacteria;Gammaproteobacteria;Burkholderiales;Burkholderiaceae;Burkholderia;contaminans
BX001500	Bacteria;Proteobacteria;Gammaproteobacteria;Burkholderiales;Burkholderiaceae;Burkholderia;contaminans
BX001501	Bacteria;Proteobacteria;Gammaproteobacteria;Burkholderiales;Burkholderiaceae;Burkholderia;contaminans
BX001502	Bacteria;Proteobacteria;Gammaproteobacteria;Burkholderiales;Comamonadaceae;Curvibacter;s_bxid5464
BX001503	Bacteria;Proteobacteria;Gammaproteobacteria;Xanthomonadales;Xanthomonadaceae;Stenotrophomonas;maltophilia
BX001504	Bacteria;Proteobacteria;Gammaproteobacteria;Burkholderiales;Burkholderiaceae;Burkholderia;contaminans
BX001505	Bacteria;Proteobacteria;Gammaproteobacteria;Burkholderiales;Burkholderiaceae;Burkholderia;contaminans
BX001506	Bacteria;Proteobacteria;Gammaproteobacteria;Burkholderiales;Burkholderiaceae;Burkholderia;contaminans
BX001507	Bacteria;Proteobacteria;Gammaproteobacteria;Burkholderiales;Burkholderiaceae;Ralstonia;pickettii
BX001508	Bacteria;Proteobacteria;Gammaproteobacteria;Burkholderiales;Burkholderiaceae;Burkholderia;contaminans
BX001509	Bacteria;Bacteroidetes;Bacteroidia;Chitinophagales;Chitinophagaceae;Sediminibacterium;s_bxid5747
BX001510	Bacteria;Proteobacteria;Gammaproteobacteria;Burkholderiales;Burkholderiaceae;Burkholderia;contaminans
BX001511	Bacteria;Proteobacteria;Gammaproteobacteria;Burkholderiales;Burkholderiaceae;Burkholderia;contaminans
BX001512	Bacteria;Bacteroidetes;Bacteroidia;Chitinophagales;Chitinophagaceae;Sediminibacterium;s_bxid5747
BX001513	Bacteria;Proteobacteria;Gammaproteobacteria;Burkholderiales;Burkholderiaceae;Burkholderia;contaminans
BX001514	Bacteria;Proteobacteria;Gammaproteobacteria;Burkholderiales;Burkholderiaceae;Burkholderia;contaminans
BX001515	Bacteria;Proteobacteria;Gammaproteobacteria;Burkholderiales;Burkholderiaceae;Burkholderia;contaminans
BX001516	Bacteria;Proteobacteria;Gammaproteobacteria;Burkholderiales;Burkholderiaceae;Burkholderia;contaminans
BX001517	Bacteria;Proteobacteria;Gammaproteobacteria;Burkholderiales;Burkholderiaceae;Ralstonia;insidiosa
BX001518	Bacteria;Proteobacteria;Gammaproteobacteria;Burkholderiales;Burkholderiaceae;Burkholderia;contaminans
BX001519	Bacteria;Proteobacteria;Gammaproteobacteria;Burkholderiales;Burkholderiaceae;Burkholderia;contaminans
BX001520	Bacteria;Proteobacteria;Gammaproteobacteria;Xanthomonadales;Xanthomonadaceae;Stenotrophomonas;maltophilia
BX001521	Bacteria;Proteobacteria;Gammaproteobacteria;Burkholderiales;Burkholderiaceae;Ralstonia;insidiosa
BX001522	Bacteria;Proteobacteria;Gammaproteobacteria;Burkholderiales;Burkholderiaceae;Burkholderia;contaminans
BX001523	Bacteria;Proteobacteria;Gammaproteobacteria;Burkholderiales;Comamonadaceae;Curvibacter;delicatus
BX001524	Bacteria;Proteobacteria;Gammaproteobacteria;Burkholderiales;Burkholderiaceae;Burkholderia;contaminans
BX001525	Bacteria;Proteobacteria;Gammaproteobacteria;Burkholderiales;Burkholderiaceae;Burkholderia;contaminans
BX001526	Bacteria;Proteobacteria;Gammaproteobacteria;Burkholderiales;Burkholderiaceae;Burkholderia;contaminans
BX001527	Bacteria;Proteobacteria;Gammaproteobacteria;Burkholderiales;Burkholderiaceae;Burkholderia;contaminans
BX001528	Bacteria;Proteobacteria;Gammaproteobacteria;Burkholderiales;Burkholderiaceae;Burkholderia;contaminans
BX001529	Bacteria;Proteobacteria;Gammaproteobacteria;Xanthomonadales;Xanthomonadaceae;Stenotrophomonas;maltophilia
BX001530	Bacteria;Proteobacteria;Gammaproteobacteria;Burkholderiales;Burkholderiaceae;Burkholderia;contaminans
BX001531	Bacteria;Proteobacteria;Gammaproteobacteria;Burkholderiales;Burkholderiaceae;Burkholderia;contaminans
BX001532	Bacteria;Proteobacteria;Gammaproteobacteria;Xanthomonadales;Xanthomonadaceae;Stenotrophomonas;maltophilia
BX001533	Bacteria;Proteobacteria;Gammaproteobacteria;Burkholderiales;Burkholderiaceae;Burkholderia;contaminans
BX001534	Bacteria;Proteobacteria;Gammaproteobacteria;Burkholderiales;Burkholderiaceae;Burkholderia;contaminans
BX001535	Bacteria;Proteobacteria;Gammaproteobacteria;Burkholderiales;Burkholderiaceae;Burkholderia;contaminans
BX001536	Bacteria;Proteobacteria;Gammaproteobacteria;Burkholderiales;Burkholderiaceae;Burkholderia;contaminans
BX001537	Bacteria;Proteobacteria;Gammaproteobacteria;Burkholderiales;Burkholderiaceae;Burkholderia;contaminans
BX001538	Bacteria;Proteobacteria;Gammaproteobacteria;Burkholderiales;Burkholderiaceae;Burkholderia;contaminans
BX001539	Bacteria;Actinobacteriota;Actinobacteria;Micrococcales;Micrococcaceae;Arthrobacter;s_bxid5534
BX001540	Bacteria;Proteobacteria;Gammaproteobacteria;Burkholderiales;Burkholderiaceae;Burkholderia;contaminans
BX001541	Bacteria;Bacteroidetes;Bacteroidia;Chitinophagales;Chitinophagaceae;Sediminibacterium;magnilacihabitans
BX001542	Bacteria;Proteobacteria;Gammaproteobacteria;Burkholderiales;Burkholderiaceae;Burkholderia;contaminans
BX001543	Bacteria;Proteobacteria;Gammaproteobacteria;Xanthomonadales;Xanthomonadaceae;Stenotrophomonas;maltophilia
BX001544	Bacteria;Proteobacteria;Gammaproteobacteria;Burkholderiales;Burkholderiaceae;Burkholderia;contaminans
BX001545	Bacteria;Proteobacteria;Gammaproteobacteria;Xanthomonadales;Xanthomonadaceae;Stenotrophomonas;maltophilia
BX001546	Bacteria;Proteobacteria;Gammaproteobacteria;Burkholderiales;Burkholderiaceae;Burkholderia;contaminans
BX001547	Bacteria;Proteobacteria;Gammaproteobacteria;Burkholderiales;Burkholderiaceae;Ralstonia;insidiosa
BX001548	Bacteria;Proteobacteria;Gammaproteobacteria;Xanthomonadales;Xanthomonadaceae;Stenotrophomonas;maltophilia
BX001549	Bacteria;Proteobacteria;Gammaproteobacteria;Burkholderiales;Burkholderiaceae;Burkholderia;contaminans
BX001550	Bacteria;Proteobacteria;Gammaproteobacteria;Burkholderiales;Burkholderiaceae;Burkholderia;contaminans
BX001551	Bacteria;Proteobacteria;Gammaproteobacteria;Burkholderiales;Burkholderiaceae;Burkholderia;contaminans
BX001552	Bacteria;Proteobacteria;Gammaproteobacteria;Burkholderiales;Burkholderiaceae;Burkholderia;contaminans
BX001553	Bacteria;Proteobacteria;Gammaproteobacteria;Burkholderiales;Burkholderiaceae;Burkholderia;contaminans
BX001554	Bacteria;Proteobacteria;Gammaproteobacteria;Xanthomonadales;Xanthomonadaceae;Stenotrophomonas;maltophilia
BX001555	Bacteria;Proteobacteria;Gammaproteobacteria;Burkholderiales;Burkholderiaceae;Burkholderia;contaminans
BX001556	Bacteria;Proteobacteria;Gammaproteobacteria;Burkholderiales;Burkholderiaceae;Burkholderia;contaminans
BX001557	Bacteria;Proteobacteria;Gammaproteobacteria;Burkholderiales;Burkholderiaceae;Burkholderia;contaminans
BX001558	Bacteria;Proteobacteria;Gammaproteobacteria;Burkholderiales;Burkholderiaceae;Burkholderia;contaminans
BX001559	Bacteria;Proteobacteria;Gammaproteobacteria;Oceanospirillales;Halomonadaceae;Zymobacter;palmae
BX001560	Bacteria;Proteobacteria;Gammaproteobacteria;Burkholderiales;Burkholderiaceae;Burkholderia;contaminans
BX001561	Bacteria;Proteobacteria;Gammaproteobacteria;Burkholderiales;Burkholderiaceae;Burkholderia;contaminans
BX001562	Bacteria;Proteobacteria;Gammaproteobacteria;Burkholderiales;Burkholderiaceae;Burkholderia;contaminans
BX001563	Bacteria;Proteobacteria;Gammaproteobacteria;Burkholderiales;Burkholderiaceae;Burkholderia;contaminans
BX001564	Bacteria;Proteobacteria;Gammaproteobacteria;Burkholderiales;Burkholderiaceae;Burkholderia;contaminans
BX001565	Bacteria;Proteobacteria;Gammaproteobacteria;Burkholderiales;Burkholderiaceae;Burkholderia;contaminans
BX001566	Bacteria;Proteobacteria;Gammaproteobacteria;Burkholderiales;Burkholderiaceae;Burkholderia;contaminans
BX001567	Bacteria;Proteobacteria;Gammaproteobacteria;Burkholderiales;Burkholderiaceae;Burkholderia;contaminans
BX001568	Bacteria;Proteobacteria;Gammaproteobacteria;Burkholderiales;Burkholderiaceae;Burkholderia;contaminans
BX001569	Bacteria;Proteobacteria;Alphaproteobacteria;Rickettsiales;Anaplasmataceae;Wolbachia;wRi
BX001570	Bacteria;Proteobacteria;Alphaproteobacteria;Rickettsiales;Anaplasmataceae;Wolbachia;wRi
BX001571	Bacteria;Proteobacteria;Gammaproteobacteria;Burkholderiales;Burkholderiaceae;Burkholderia;contaminans
BX001572	Bacteria;Proteobacteria;Gammaproteobacteria;Burkholderiales;Burkholderiaceae;Burkholderia;contaminans
BX001573	Bacteria;Proteobacteria;Gammaproteobacteria;Burkholderiales;Burkholderiaceae;Burkholderia;contaminans
BX001574	Bacteria;Proteobacteria;Alphaproteobacteria;Rickettsiales;Anaplasmataceae;Wolbachia;wRi
BX001575	Bacteria;Proteobacteria;Gammaproteobacteria;Pseudomonadales;Moraxellaceae;Acinetobacter;boissieri
BX001576	Bacteria;Proteobacteria;Gammaproteobacteria;Burkholderiales;Burkholderiaceae;Burkholderia;contaminans
BX001577	Bacteria;Proteobacteria;Alphaproteobacteria;Rickettsiales;Anaplasmataceae;Wolbachia;wRi
BX001578	Bacteria;Proteobacteria;Gammaproteobacteria;Burkholderiales;Burkholderiaceae;Burkholderia;contaminans
BX001579	Bacteria;Proteobacteria;Gammaproteobacteria;Burkholderiales;Burkholderiaceae;Burkholderia;contaminans
BX001580	Bacteria;Proteobacteria;Gammaproteobacteria;Burkholderiales;Burkholderiaceae;Burkholderia;contaminans
BX001581	Bacteria;Proteobacteria;Alphaproteobacteria;Rickettsiales;Anaplasmataceae;Wolbachia;wRi
BX001582	Bacteria;Proteobacteria;Gammaproteobacteria;Burkholderiales;Burkholderiaceae;Burkholderia;contaminans
BX001583	Bacteria;Proteobacteria;Gammaproteobacteria;Burkholderiales;Burkholderiaceae;Burkholderia;contaminans
BX001584	Bacteria;Proteobacteria;Gammaproteobacteria;Burkholderiales;Burkholderiaceae;Burkholderia;contaminans
BX001585	Bacteria;Proteobacteria;Gammaproteobacteria;Burkholderiales;Burkholderiaceae;Burkholderia;contaminans
BX001586	Bacteria;Proteobacteria;Gammaproteobacteria;Burkholderiales;Burkholderiaceae;Burkholderia;contaminans
BX001587	Bacteria;Proteobacteria;Alphaproteobacteria;Rickettsiales;Anaplasmataceae;Wolbachia;wRi
BX001588	Bacteria;Proteobacteria;Gammaproteobacteria;Burkholderiales;Burkholderiaceae;Burkholderia;contaminans
BX001589	Bacteria;Proteobacteria;Gammaproteobacteria;Burkholderiales;Burkholderiaceae;Burkholderia;contaminans
BX001590	Bacteria;Proteobacteria;Gammaproteobacteria;Burkholderiales;Burkholderiaceae;Burkholderia;contaminans
BX001591	Bacteria;Proteobacteria;Gammaproteobacteria;Xanthomonadales;Xanthomonadaceae;Stenotrophomonas;maltophilia
BX001592	Bacteria;Proteobacteria;Gammaproteobacteria;Burkholderiales;Burkholderiaceae;Burkholderia;contaminans
BX001593	Bacteria;Proteobacteria;Gammaproteobacteria;Burkholderiales;Burkholderiaceae;Burkholderia;contaminans
BX001594	Bacteria;Proteobacteria;Alphaproteobacteria;Rickettsiales;Anaplasmataceae;Wolbachia;wRi
BX001595	Bacteria;Proteobacteria;Gammaproteobacteria;Burkholderiales;Burkholderiaceae;Burkholderia;contaminans
BX001596	Bacteria;Proteobacteria;Gammaproteobacteria;Burkholderiales;Burkholderiaceae;Burkholderia;contaminans
BX001597	Bacteria;Proteobacteria;Gammaproteobacteria;Burkholderiales;Burkholderiaceae;Burkholderia;contaminans
BX001598	Bacteria;Proteobacteria;Gammaproteobacteria;Burkholderiales;Burkholderiaceae;Burkholderia;contaminans
BX001599	Bacteria;Proteobacteria;Alphaproteobacteria;Rickettsiales;Anaplasmataceae;Wolbachia;wRi
BX001600	Bacteria;Proteobacteria;Gammaproteobacteria;Burkholderiales;Burkholderiaceae;Burkholderia;contaminans
BX001601	Bacteria;Proteobacteria;Alphaproteobacteria;Rickettsiales;Anaplasmataceae;Wolbachia;wRi
BX001602	Bacteria;Proteobacteria;Gammaproteobacteria;Burkholderiales;Burkholderiaceae;Burkholderia;contaminans
BX001603	Bacteria;Proteobacteria;Gammaproteobacteria;Burkholderiales;Burkholderiaceae;Burkholderia;contaminans
BX001604	Bacteria;Proteobacteria;Gammaproteobacteria;Burkholderiales;Burkholderiaceae;Burkholderia;contaminans
BX001605	Bacteria;Proteobacteria;Gammaproteobacteria;Burkholderiales;Burkholderiaceae;Burkholderia;contaminans
BX001606	Bacteria;Proteobacteria;Gammaproteobacteria;Burkholderiales;Burkholderiaceae;Burkholderia;contaminans
BX001607	Bacteria;Proteobacteria;Gammaproteobacteria;Burkholderiales;Burkholderiaceae;Burkholderia;contaminans
BX001608	Bacteria;Proteobacteria;Gammaproteobacteria;Burkholderiales;Burkholderiaceae;Ralstonia;insidiosa
BX001609	Bacteria;Proteobacteria;Gammaproteobacteria;Burkholderiales;Burkholderiaceae;Burkholderia;contaminans
BX001610	Bacteria;Proteobacteria;Gammaproteobacteria;Burkholderiales;Burkholderiaceae;Burkholderia;contaminans
BX001611	Bacteria;Proteobacteria;Alphaproteobacteria;Rickettsiales;Anaplasmataceae;Wolbachia;wRi
BX001612	Bacteria;Proteobacteria;Gammaproteobacteria;Burkholderiales;Burkholderiaceae;Burkholderia;contaminans
BX001613	Bacteria;Proteobacteria;Gammaproteobacteria;Burkholderiales;Burkholderiaceae;Burkholderia;contaminans
BX001614	Bacteria;Proteobacteria;Alphaproteobacteria;Rhizobiales;Hyphomicrobiaceae;Hyphomicrobium;facile
BX001615	Bacteria;Proteobacteria;Gammaproteobacteria;Burkholderiales;Burkholderiaceae;Burkholderia;contaminans
BX001616	Bacteria;Proteobacteria;Gammaproteobacteria;Burkholderiales;Burkholderiaceae;Burkholderia;contaminans
BX001617	Bacteria;Proteobacteria;Alphaproteobacteria;Rickettsiales;Anaplasmataceae;Wolbachia;wRi
BX001618	Bacteria;Proteobacteria;Gammaproteobacteria;Burkholderiales;Burkholderiaceae;Burkholderia;contaminans
BX001619	Bacteria;Proteobacteria;Gammaproteobacteria;Burkholderiales;Burkholderiaceae;Burkholderia;contaminans
BX001620	Bacteria;Proteobacteria;Gammaproteobacteria;Burkholderiales;Burkholderiaceae;Burkholderia;contaminans
BX001621	Bacteria;Proteobacteria;Alphaproteobacteria;Rickettsiales;Anaplasmataceae;Wolbachia;wRi
BX001622	Bacteria;Proteobacteria;Gammaproteobacteria;Burkholderiales;Burkholderiaceae;Burkholderia;contaminans
BX001623	Bacteria;Proteobacteria;Gammaproteobacteria;Burkholderiales;Burkholderiaceae;Burkholderia;contaminans
BX001624	Bacteria;Proteobacteria;Gammaproteobacteria;Burkholderiales;Burkholderiaceae;Burkholderia;contaminans
BX001625	Bacteria;Proteobacteria;Alphaproteobacteria;Rhizobiales;Hyphomicrobiaceae;Hyphomicrobium;facile
BX001626	Bacteria;Proteobacteria;Gammaproteobacteria;Burkholderiales;Burkholderiaceae;Burkholderia;contaminans
BX001627	Bacteria;Proteobacteria;Gammaproteobacteria;Burkholderiales;Burkholderiaceae;Burkholderia;contaminans
BX001628	Bacteria;Proteobacteria;Gammaproteobacteria;Burkholderiales;Burkholderiaceae;Burkholderia;contaminans
BX001629	Bacteria;Proteobacteria;Gammaproteobacteria;Burkholderiales;Burkholderiaceae;Burkholderia;contaminans
BX001630	Bacteria;Proteobacteria;Gammaproteobacteria;Xanthomonadales;Xanthomonadaceae;Stenotrophomonas;maltophilia
BX001631	Bacteria;Proteobacteria;Gammaproteobacteria;Burkholderiales;Burkholderiaceae;Burkholderia;contaminans
BX001632	Bacteria;Proteobacteria;Gammaproteobacteria;Burkholderiales;Burkholderiaceae;Burkholderia;contaminans
BX001633	Bacteria;Proteobacteria;Gammaproteobacteria;Burkholderiales;Burkholderiaceae;Burkholderia;contaminans
BX001634	Bacteria;Proteobacteria;Alphaproteobacteria;Rickettsiales;Anaplasmataceae;Wolbachia;wRi
BX001635	Bacteria;Proteobacteria;Gammaproteobacteria;Burkholderiales;Burkholderiaceae;Burkholderia;contaminans
BX001636	Bacteria;Proteobacteria;Gammaproteobacteria;Burkholderiales;Burkholderiaceae;Burkholderia;contaminans
BX001637	Bacteria;Proteobacteria;Gammaproteobacteria;Burkholderiales;Burkholderiaceae;Burkholderia;contaminans
BX001638	Bacteria;Proteobacteria;Gammaproteobacteria;Xanthomonadales;Xanthomonadaceae;Stenotrophomonas;maltophilia
BX001639	Bacteria;Proteobacteria;Gammaproteobacteria;Burkholderiales;Burkholderiaceae;Burkholderia;contaminans
BX001640	Bacteria;Proteobacteria;Gammaproteobacteria;Burkholderiales;Burkholderiaceae;Burkholderia;contaminans
BX001641	Bacteria;Proteobacteria;Gammaproteobacteria;Burkholderiales;Burkholderiaceae;Burkholderia;contaminans
BX001642	Bacteria;Proteobacteria;Gammaproteobacteria;Burkholderiales;Burkholderiaceae;Burkholderia;contaminans
BX001643	Bacteria;Proteobacteria;Gammaproteobacteria;Burkholderiales;Burkholderiaceae;Burkholderia;contaminans
BX001644	Bacteria;Proteobacteria;Alphaproteobacteria;Rickettsiales;Anaplasmataceae;Wolbachia;wRi
BX001645	Bacteria;Proteobacteria;Gammaproteobacteria;Burkholderiales;Burkholderiaceae;Burkholderia;contaminans
BX001646	Bacteria;Proteobacteria;Gammaproteobacteria;Burkholderiales;Burkholderiaceae;Burkholderia;contaminans
BX001647	Bacteria;Proteobacteria;Gammaproteobacteria;Burkholderiales;Burkholderiaceae;Burkholderia;contaminans
BX001648	Bacteria;Proteobacteria;Gammaproteobacteria;Burkholderiales;Burkholderiaceae;Ralstonia;insidiosa
BX001649	Bacteria;Proteobacteria;Alphaproteobacteria;Rickettsiales;Anaplasmataceae;Wolbachia;wRi
BX001650	Bacteria;Proteobacteria;Gammaproteobacteria;Burkholderiales;Burkholderiaceae;Burkholderia;contaminans
BX001651	Bacteria;Proteobacteria;Alphaproteobacteria;Rickettsiales;Anaplasmataceae;Wolbachia;wRi
BX001652	Bacteria;Proteobacteria;Gammaproteobacteria;Burkholderiales;Burkholderiaceae;Burkholderia;contaminans
BX001653	Bacteria;Proteobacteria;Gammaproteobacteria;Xanthomonadales;Xanthomonadaceae;Stenotrophomonas;maltophilia
BX001654	Bacteria;Proteobacteria;Gammaproteobacteria;Burkholderiales;Burkholderiaceae;Burkholderia;contaminans
BX001655	Bacteria;Proteobacteria;Gammaproteobacteria;Burkholderiales;Burkholderiaceae;Burkholderia;contaminans
BX001656	Bacteria;Proteobacteria;Alphaproteobacteria;Rhizobiales;Hyphomicrobiaceae;Hyphomicrobium;facile
BX001657	Bacteria;Proteobacteria;Alphaproteobacteria;Rickettsiales;Anaplasmataceae;Wolbachia;wRi
BX001658	Bacteria;Proteobacteria;Gammaproteobacteria;Burkholderiales;Burkholderiaceae;Burkholderia;contaminans
BX001659	Bacteria;Proteobacteria;Alphaproteobacteria;Rickettsiales;Anaplasmataceae;Wolbachia;wRi
BX001660	Bacteria;Proteobacteria;Gammaproteobacteria;Burkholderiales;Burkholderiaceae;Burkholderia;contaminans
BX001661	Bacteria;Proteobacteria;Gammaproteobacteria;Burkholderiales;Burkholderiaceae;Burkholderia;contaminans
BX001662	Bacteria;Proteobacteria;Gammaproteobacteria;Burkholderiales;Burkholderiaceae;Burkholderia;contaminans
BX001663	Bacteria;Proteobacteria;Gammaproteobacteria;Burkholderiales;Burkholderiaceae;Burkholderia;contaminans
BX001664	Bacteria;Proteobacteria;Gammaproteobacteria;Xanthomonadales;Xanthomonadaceae;Stenotrophomonas;maltophilia
BX001665	Bacteria;Proteobacteria;Alphaproteobacteria;Rickettsiales;Anaplasmataceae;Wolbachia;wRi
BX001666	Bacteria;Proteobacteria;Alphaproteobacteria;Rickettsiales;Anaplasmataceae;Wolbachia;wRi
BX001667	Bacteria;Proteobacteria;Gammaproteobacteria;Burkholderiales;Burkholderiaceae;Burkholderia;contaminans
BX001668	Bacteria;Proteobacteria;Gammaproteobacteria;Enterobacterales;Enterobacteriaceae;Shigella;sonnei
BX001669	Bacteria;Proteobacteria;Gammaproteobacteria;Burkholderiales;Burkholderiaceae;Burkholderia;contaminans
BX001670	Bacteria;Proteobacteria;Gammaproteobacteria;Burkholderiales;Burkholderiaceae;Burkholderia;contaminans
BX001671	Bacteria;Proteobacteria;Gammaproteobacteria;Burkholderiales;Burkholderiaceae;Burkholderia;contaminans
BX001672	Bacteria;Proteobacteria;Gammaproteobacteria;Burkholderiales;Burkholderiaceae;Burkholderia;contaminans
BX001673	Bacteria;Proteobacteria;Gammaproteobacteria;Xanthomonadales;Xanthomonadaceae;Stenotrophomonas;maltophilia
BX001674	Bacteria;Proteobacteria;Alphaproteobacteria;Rickettsiales;Anaplasmataceae;Wolbachia;wRi
BX001675	Bacteria;Proteobacteria;Gammaproteobacteria;Burkholderiales;Burkholderiaceae;Burkholderia;contaminans
BX001676	Bacteria;Proteobacteria;Gammaproteobacteria;Burkholderiales;Burkholderiaceae;Burkholderia;contaminans
BX001677	Bacteria;Proteobacteria;Gammaproteobacteria;Burkholderiales;Burkholderiaceae;Burkholderia;contaminans
BX001678	Bacteria;Proteobacteria;Gammaproteobacteria;Burkholderiales;Burkholderiaceae;Burkholderia;contaminans
BX001679	Bacteria;Proteobacteria;Gammaproteobacteria;Burkholderiales;Burkholderiaceae;Burkholderia;contaminans
BX001680	Bacteria;Proteobacteria;Gammaproteobacteria;Enterobacterales;Enterobacteriaceae;Shigella;sonnei
BX001681	Bacteria;Proteobacteria;Gammaproteobacteria;Burkholderiales;Burkholderiaceae;Burkholderia;contaminans
BX001682	Bacteria;Proteobacteria;Gammaproteobacteria;Burkholderiales;Burkholderiaceae;Burkholderia;contaminans
BX001683	Bacteria;Proteobacteria;Gammaproteobacteria;Burkholderiales;Burkholderiaceae;Burkholderia;contaminans
BX001684	Bacteria;Proteobacteria;Gammaproteobacteria;Burkholderiales;Burkholderiaceae;Burkholderia;contaminans
BX001685	Bacteria;Proteobacteria;Gammaproteobacteria;Burkholderiales;Burkholderiaceae;Burkholderia;contaminans
BX001686	Bacteria;Proteobacteria;Alphaproteobacteria;Rickettsiales;Anaplasmataceae;Wolbachia;wRi
BX001687	Bacteria;Proteobacteria;Alphaproteobacteria;Rickettsiales;Anaplasmataceae;Wolbachia;wRi
BX001688	Bacteria;Proteobacteria;Gammaproteobacteria;Burkholderiales;Burkholderiaceae;Burkholderia;contaminans
BX001689	Bacteria;Proteobacteria;Alphaproteobacteria;Rickettsiales;Anaplasmataceae;Wolbachia;wRi
BX001690	Bacteria;Proteobacteria;Gammaproteobacteria;Burkholderiales;Burkholderiaceae;Burkholderia;contaminans
BX001691	Bacteria;Proteobacteria;Gammaproteobacteria;Burkholderiales;Burkholderiaceae;Burkholderia;contaminans
BX001692	Bacteria;Proteobacteria;Gammaproteobacteria;Burkholderiales;Burkholderiaceae;Burkholderia;contaminans
BX001693	Bacteria;Proteobacteria;Gammaproteobacteria;Burkholderiales;Burkholderiaceae;Burkholderia;contaminans
BX001694	Bacteria;Proteobacteria;Alphaproteobacteria;Rickettsiales;Anaplasmataceae;Wolbachia;wRi
BX001695	Bacteria;Proteobacteria;Gammaproteobacteria;Burkholderiales;Burkholderiaceae;Burkholderia;contaminans
BX001696	Bacteria;Proteobacteria;Gammaproteobacteria;Burkholderiales;Burkholderiaceae;Burkholderia;contaminans
BX001697	Bacteria;Proteobacteria;Gammaproteobacteria;Burkholderiales;Burkholderiaceae;Burkholderia;contaminans
BX001698	Bacteria;Proteobacteria;Gammaproteobacteria;Burkholderiales;Burkholderiaceae;Burkholderia;contaminans
BX001699	Bacteria;Proteobacteria;Gammaproteobacteria;Burkholderiales;Burkholderiaceae;Burkholderia;contaminans
BX001700	Bacteria;Proteobacteria;Gammaproteobacteria;Burkholderiales;Burkholderiaceae;Burkholderia;contaminans
BX001701	Bacteria;Proteobacteria;Gammaproteobacteria;Burkholderiales;Burkholderiaceae;Burkholderia;contaminans
BX001702	Bacteria;Proteobacteria;Alphaproteobacteria;Rickettsiales;Anaplasmataceae;Wolbachia;wRi
BX001703	Bacteria;Proteobacteria;Gammaproteobacteria;Burkholderiales;Burkholderiaceae;Burkholderia;contaminans
BX001704	Bacteria;Proteobacteria;Alphaproteobacteria;Rickettsiales;Anaplasmataceae;Wolbachia;wRi
BX001705	Bacteria;Proteobacteria;Alphaproteobacteria;Rickettsiales;Anaplasmataceae;Wolbachia;wRi
BX001706	Bacteria;Proteobacteria;Gammaproteobacteria;Burkholderiales;Burkholderiaceae;Burkholderia;contaminans
BX001707	Bacteria;Proteobacteria;Gammaproteobacteria;Burkholderiales;Burkholderiaceae;Burkholderia;contaminans
BX001708	Bacteria;Proteobacteria;Gammaproteobacteria;Burkholderiales;Burkholderiaceae;Burkholderia;contaminans
BX001709	Bacteria;Proteobacteria;Gammaproteobacteria;Burkholderiales;Burkholderiaceae;Burkholderia;contaminans
BX001710	Bacteria;Proteobacteria;Alphaproteobacteria;Rickettsiales;Anaplasmataceae;Wolbachia;wRi
BX001711	Bacteria;Proteobacteria;Gammaproteobacteria;Burkholderiales;Burkholderiaceae;Burkholderia;contaminans
BX001712	Bacteria;Proteobacteria;Alphaproteobacteria;Rickettsiales;Anaplasmataceae;Wolbachia;wRi
BX001713	Bacteria;Proteobacteria;Gammaproteobacteria;Burkholderiales;Burkholderiaceae;Burkholderia;contaminans
BX001714	Bacteria;Proteobacteria;Gammaproteobacteria;Burkholderiales;Burkholderiaceae;Burkholderia;contaminans
BX001715	Bacteria;Bacteroidetes;Bacteroidia;Chitinophagales;Chitinophagaceae;Sediminibacterium;s_bxid5747
BX001716	Bacteria;Proteobacteria;Gammaproteobacteria;Burkholderiales;Burkholderiaceae;Burkholderia;contaminans
BX001717	Bacteria;Proteobacteria;Alphaproteobacteria;Rickettsiales;Anaplasmataceae;Wolbachia;wRi
BX001718	Bacteria;Proteobacteria;Gammaproteobacteria;Burkholderiales;Burkholderiaceae;Burkholderia;contaminans
BX001719	Bacteria;Proteobacteria;Alphaproteobacteria;Rickettsiales;Anaplasmataceae;Wolbachia;wRi
BX001720	Bacteria;Proteobacteria;Gammaproteobacteria;Burkholderiales;Burkholderiaceae;Burkholderia;contaminans
BX001721	Bacteria;Proteobacteria;Gammaproteobacteria;Burkholderiales;Burkholderiaceae;Burkholderia;contaminans
BX001722	Bacteria;Proteobacteria;Gammaproteobacteria;Burkholderiales;Burkholderiaceae;Burkholderia;contaminans
BX001723	Bacteria;Proteobacteria;Gammaproteobacteria;Burkholderiales;Burkholderiaceae;Burkholderia;contaminans
BX001724	Bacteria;Proteobacteria;Gammaproteobacteria;Burkholderiales;Burkholderiaceae;Burkholderia;contaminans
BX001725	Bacteria;Proteobacteria;Gammaproteobacteria;Burkholderiales;Burkholderiaceae;Burkholderia;contaminans
BX001726	Bacteria;Proteobacteria;Gammaproteobacteria;Burkholderiales;Burkholderiaceae;Burkholderia;contaminans
BX001727	Bacteria;Proteobacteria;Gammaproteobacteria;Burkholderiales;Burkholderiaceae;Burkholderia;contaminans
BX001728	Bacteria;Proteobacteria;Gammaproteobacteria;Burkholderiales;Burkholderiaceae;Burkholderia;contaminans
BX001729	Bacteria;Proteobacteria;Gammaproteobacteria;Burkholderiales;Burkholderiaceae;Burkholderia;contaminans
BX001730	Bacteria;Proteobacteria;Gammaproteobacteria;Burkholderiales;Burkholderiaceae;Burkholderia;contaminans
BX001731	Bacteria;Firmicutes;Bacilli;Entomoplasmatales;Spiroplasmataceae;Spiroplasma;melliferum
BX001732	Bacteria;Proteobacteria;Gammaproteobacteria;Burkholderiales;Burkholderiaceae;Burkholderia;contaminans
BX001733	Bacteria;Firmicutes;Bacilli;Entomoplasmatales;Spiroplasmataceae;Spiroplasma;melliferum
BX001734	Bacteria;Proteobacteria;Gammaproteobacteria;Burkholderiales;Burkholderiaceae;Burkholderia;contaminans
BX001735	Bacteria;Proteobacteria;Gammaproteobacteria;Burkholderiales;Burkholderiaceae;Burkholderia;contaminans
BX001736	Bacteria;Proteobacteria;Gammaproteobacteria;Burkholderiales;Burkholderiaceae;Burkholderia;contaminans
BX001737	Bacteria;Proteobacteria;Gammaproteobacteria;Burkholderiales;Burkholderiaceae;Burkholderia;contaminans
BX001738	Bacteria;Proteobacteria;Gammaproteobacteria;Burkholderiales;Burkholderiaceae;Burkholderia;contaminans
BX001739	Bacteria;Proteobacteria;Gammaproteobacteria;Burkholderiales;Burkholderiaceae;Burkholderia;contaminans
BX001740	Bacteria;Proteobacteria;Gammaproteobacteria;Burkholderiales;Burkholderiaceae;Burkholderia;contaminans
BX001741	Bacteria;Proteobacteria;Alphaproteobacteria;Rhizobiales;Rhizobiaceae;Ochrobactrum;anthropi
BX001742	Bacteria;Proteobacteria;Gammaproteobacteria;Burkholderiales;Burkholderiaceae;Burkholderia;contaminans
BX001743	Bacteria;Proteobacteria;Gammaproteobacteria;Burkholderiales;Burkholderiaceae;Burkholderia;contaminans
BX001744	Bacteria;Proteobacteria;Alphaproteobacteria;Rhizobiales;Hyphomicrobiaceae;Hyphomicrobium;facile
BX001745	Bacteria;Proteobacteria;Gammaproteobacteria;Burkholderiales;Burkholderiaceae;Burkholderia;contaminans
BX001746	Bacteria;Proteobacteria;Gammaproteobacteria;Xanthomonadales;Xanthomonadaceae;Stenotrophomonas;maltophilia
BX001747	Bacteria;Proteobacteria;Gammaproteobacteria;Burkholderiales;Burkholderiaceae;Burkholderia;contaminans
BX001748	Bacteria;Proteobacteria;Gammaproteobacteria;Burkholderiales;Burkholderiaceae;Burkholderia;contaminans
BX001749	Bacteria;Firmicutes;Bacilli;Entomoplasmatales;Spiroplasmataceae;Spiroplasma;melliferum
BX001750	Bacteria;Proteobacteria;Gammaproteobacteria;Burkholderiales;Burkholderiaceae;Burkholderia;contaminans
BX001751	Bacteria;Proteobacteria;Gammaproteobacteria;Xanthomonadales;Xanthomonadaceae;Stenotrophomonas;maltophilia
BX001752	Bacteria;Proteobacteria;Gammaproteobacteria;Xanthomonadales;Xanthomonadaceae;Stenotrophomonas;maltophilia
BX001753	Bacteria;Firmicutes;Bacilli;Entomoplasmatales;Spiroplasmataceae;Spiroplasma;melliferum
BX001754	Bacteria;Proteobacteria;Gammaproteobacteria;Burkholderiales;Burkholderiaceae;Burkholderia;contaminans
BX001755	Bacteria;Proteobacteria;Gammaproteobacteria;Burkholderiales;Burkholderiaceae;Burkholderia;contaminans
BX001756	Bacteria;Proteobacteria;Gammaproteobacteria;Burkholderiales;Burkholderiaceae;Burkholderia;contaminans
BX001757	Bacteria;Proteobacteria;Gammaproteobacteria;Burkholderiales;Burkholderiaceae;Burkholderia;contaminans
BX001758	Bacteria;Proteobacteria;Gammaproteobacteria;Burkholderiales;Burkholderiaceae;Burkholderia;contaminans
BX001759	Bacteria;Firmicutes;Bacilli;Entomoplasmatales;Spiroplasmataceae;Spiroplasma;melliferum
BX001760	Bacteria;Proteobacteria;Gammaproteobacteria;Burkholderiales;Burkholderiaceae;Burkholderia;contaminans
BX001761	Bacteria;Proteobacteria;Gammaproteobacteria;Burkholderiales;Burkholderiaceae;Burkholderia;contaminans
BX001762	Bacteria;Firmicutes;Bacilli;Entomoplasmatales;Spiroplasmataceae;Spiroplasma;melliferum
BX001763	Bacteria;Proteobacteria;Gammaproteobacteria;Burkholderiales;Burkholderiaceae;Burkholderia;contaminans
BX001764	Bacteria;Firmicutes;Bacilli;Entomoplasmatales;Spiroplasmataceae;Spiroplasma;melliferum
BX001765	Bacteria;Proteobacteria;Gammaproteobacteria;Burkholderiales;Burkholderiaceae;Ralstonia;insidiosa
BX001766	Bacteria;Proteobacteria;Gammaproteobacteria;Burkholderiales;Burkholderiaceae;Burkholderia;contaminans
BX001767	Bacteria;Proteobacteria;Gammaproteobacteria;Burkholderiales;Burkholderiaceae;Burkholderia;contaminans
BX001768	Bacteria;Proteobacteria;Gammaproteobacteria;Burkholderiales;Burkholderiaceae;Burkholderia;contaminans
BX001769	Bacteria;Proteobacteria;Gammaproteobacteria;Burkholderiales;Burkholderiaceae;Burkholderia;contaminans
BX001770	Bacteria;Proteobacteria;Gammaproteobacteria;Burkholderiales;Burkholderiaceae;Burkholderia;contaminans
BX001771	Bacteria;Proteobacteria;Gammaproteobacteria;Burkholderiales;Comamonadaceae;Pelomonas;saccharophila
BX001772	Bacteria;Proteobacteria;Gammaproteobacteria;Burkholderiales;Burkholderiaceae;Burkholderia;contaminans
BX001773	Bacteria;Proteobacteria;Gammaproteobacteria;Burkholderiales;Burkholderiaceae;Burkholderia;contaminans
BX001774	Bacteria;Proteobacteria;Gammaproteobacteria;Burkholderiales;Burkholderiaceae;Burkholderia;contaminans
BX001775	Bacteria;Proteobacteria;Gammaproteobacteria;Xanthomonadales;Xanthomonadaceae;Stenotrophomonas;maltophilia
BX001776	Bacteria;Proteobacteria;Gammaproteobacteria;Burkholderiales;Burkholderiaceae;Burkholderia;contaminans
BX001777	Bacteria;Proteobacteria;Gammaproteobacteria;Burkholderiales;Burkholderiaceae;Burkholderia;contaminans
BX001778	Bacteria;Firmicutes;Bacilli;Lactobacillales;Lactobacillaceae;Apilactobacillus;micheneri
BX001779	Bacteria;Proteobacteria;Gammaproteobacteria;Burkholderiales;Burkholderiaceae;Burkholderia;contaminans
BX001780	Bacteria;Firmicutes;Bacilli;Entomoplasmatales;Spiroplasmataceae;Spiroplasma;melliferum
BX001781	Bacteria;Proteobacteria;Gammaproteobacteria;Burkholderiales;Burkholderiaceae;Burkholderia;contaminans
BX001782	Bacteria;Proteobacteria;Gammaproteobacteria;Burkholderiales;Burkholderiaceae;Burkholderia;contaminans
BX001783	Bacteria;Proteobacteria;Gammaproteobacteria;Burkholderiales;Burkholderiaceae;Burkholderia;contaminans
BX001784	Bacteria;Proteobacteria;Gammaproteobacteria;Burkholderiales;Burkholderiaceae;Burkholderia;contaminans
BX001785	Bacteria;Proteobacteria;Gammaproteobacteria;Burkholderiales;Burkholderiaceae;Burkholderia;contaminans
BX001786	Bacteria;Proteobacteria;Gammaproteobacteria;Burkholderiales;Burkholderiaceae;Burkholderia;contaminans
BX001787	Bacteria;Proteobacteria;Gammaproteobacteria;Burkholderiales;Burkholderiaceae;Burkholderia;contaminans
BX001788	Bacteria;Proteobacteria;Gammaproteobacteria;Burkholderiales;Burkholderiaceae;Burkholderia;contaminans
BX001789	Bacteria;Proteobacteria;Gammaproteobacteria;Burkholderiales;Burkholderiaceae;Burkholderia;contaminans
BX001790	Bacteria;Proteobacteria;Gammaproteobacteria;Burkholderiales;Burkholderiaceae;Burkholderia;contaminans
BX001791	Bacteria;Proteobacteria;Gammaproteobacteria;Burkholderiales;Burkholderiaceae;Burkholderia;contaminans
BX001792	Bacteria;Proteobacteria;Gammaproteobacteria;Burkholderiales;Burkholderiaceae;Burkholderia;contaminans
BX001793	Bacteria;Proteobacteria;Gammaproteobacteria;Burkholderiales;Burkholderiaceae;Burkholderia;contaminans
BX001794	Bacteria;Proteobacteria;Gammaproteobacteria;Burkholderiales;Burkholderiaceae;Burkholderia;contaminans
BX001795	Bacteria;Proteobacteria;Gammaproteobacteria;Burkholderiales;Burkholderiaceae;Burkholderia;contaminans
BX001796	Bacteria;Firmicutes;Bacilli;Entomoplasmatales;Spiroplasmataceae;Spiroplasma;melliferum
BX001797	Bacteria;Proteobacteria;Gammaproteobacteria;Burkholderiales;Burkholderiaceae;Burkholderia;contaminans
BX001798	Bacteria;Proteobacteria;Gammaproteobacteria;Burkholderiales;Burkholderiaceae;Burkholderia;contaminans
BX001799	Bacteria;Proteobacteria;Gammaproteobacteria;Burkholderiales;Burkholderiaceae;Burkholderia;contaminans
BX001800	Bacteria;Actinobacteriota;Actinobacteria;Propionibacteriales;Nocardioidaceae;Nocardioides;s_bxid5718
BX001801	Bacteria;Proteobacteria;Gammaproteobacteria;Burkholderiales;Burkholderiaceae;Burkholderia;contaminans
BX001802	Bacteria;Proteobacteria;Gammaproteobacteria;Burkholderiales;Burkholderiaceae;Burkholderia;contaminans
BX001803	Bacteria;Proteobacteria;Gammaproteobacteria;Burkholderiales;Burkholderiaceae;Burkholderia;contaminans
BX001804	Bacteria;Proteobacteria;Gammaproteobacteria;Burkholderiales;Burkholderiaceae;Burkholderia;contaminans
BX001805	Bacteria;Proteobacteria;Gammaproteobacteria;Burkholderiales;Burkholderiaceae;Burkholderia;contaminans
BX001806	Bacteria;Firmicutes;Bacilli;Entomoplasmatales;Spiroplasmataceae;Spiroplasma;melliferum
BX001807	Bacteria;Proteobacteria;Gammaproteobacteria;Burkholderiales;Burkholderiaceae;Burkholderia;contaminans
BX001808	Bacteria;Proteobacteria;Gammaproteobacteria;Burkholderiales;Burkholderiaceae;Burkholderia;contaminans
BX001809	Bacteria;Firmicutes;Bacilli;Entomoplasmatales;Spiroplasmataceae;Spiroplasma;melliferum
BX001810	Bacteria;Proteobacteria;Gammaproteobacteria;Burkholderiales;Burkholderiaceae;Burkholderia;contaminans
BX001811	Bacteria;Proteobacteria;Gammaproteobacteria;Burkholderiales;Burkholderiaceae;Burkholderia;contaminans
BX001812	Bacteria;Proteobacteria;Gammaproteobacteria;Burkholderiales;Burkholderiaceae;Ralstonia;insidiosa
BX001813	Bacteria;Proteobacteria;Gammaproteobacteria;Burkholderiales;Burkholderiaceae;Burkholderia;contaminans
BX001814	Bacteria;Proteobacteria;Gammaproteobacteria;Burkholderiales;Burkholderiaceae;Burkholderia;contaminans
BX001815	Bacteria;Proteobacteria;Gammaproteobacteria;Burkholderiales;Burkholderiaceae;Burkholderia;contaminans
BX001816	Bacteria;Proteobacteria;Gammaproteobacteria;Burkholderiales;Burkholderiaceae;Burkholderia;contaminans
BX001817	Bacteria;Firmicutes;Bacilli;Entomoplasmatales;Spiroplasmataceae;Spiroplasma;melliferum
BX001818	Bacteria;Proteobacteria;Gammaproteobacteria;Burkholderiales;Burkholderiaceae;Burkholderia;contaminans
BX001819	Bacteria;Proteobacteria;Gammaproteobacteria;Burkholderiales;Burkholderiaceae;Burkholderia;contaminans
BX001820	Bacteria;Proteobacteria;Gammaproteobacteria;Burkholderiales;Burkholderiaceae;Burkholderia;contaminans
BX001821	Bacteria;Proteobacteria;Gammaproteobacteria;Burkholderiales;Burkholderiaceae;Burkholderia;contaminans
BX001822	Bacteria;Firmicutes;Bacilli;Entomoplasmatales;Spiroplasmataceae;Spiroplasma;melliferum
BX001823	Bacteria;Proteobacteria;Gammaproteobacteria;Burkholderiales;Burkholderiaceae;Burkholderia;contaminans
BX001824	Bacteria;Proteobacteria;Gammaproteobacteria;Burkholderiales;Burkholderiaceae;Burkholderia;contaminans
BX001825	Bacteria;Proteobacteria;Gammaproteobacteria;Burkholderiales;Burkholderiaceae;Burkholderia;contaminans
BX001826	Bacteria;Proteobacteria;Gammaproteobacteria;Burkholderiales;Burkholderiaceae;Burkholderia;contaminans
BX001827	Bacteria;Proteobacteria;Gammaproteobacteria;Burkholderiales;Burkholderiaceae;Burkholderia;contaminans
BX001828	Bacteria;Proteobacteria;Gammaproteobacteria;Burkholderiales;Burkholderiaceae;Burkholderia;contaminans
BX001829	Bacteria;Proteobacteria;Gammaproteobacteria;Burkholderiales;Burkholderiaceae;Burkholderia;contaminans
BX001830	Bacteria;Proteobacteria;Gammaproteobacteria;Burkholderiales;Burkholderiaceae;Burkholderia;contaminans
BX001831	Bacteria;Proteobacteria;Gammaproteobacteria;Burkholderiales;Burkholderiaceae;Burkholderia;contaminans
BX001832	Bacteria;Proteobacteria;Gammaproteobacteria;Burkholderiales;Burkholderiaceae;Burkholderia;contaminans
BX001833	Bacteria;Proteobacteria;Gammaproteobacteria;Burkholderiales;Burkholderiaceae;Burkholderia;contaminans
BX001834	Bacteria;Proteobacteria;Gammaproteobacteria;Burkholderiales;Burkholderiaceae;Burkholderia;contaminans
BX001835	Bacteria;Proteobacteria;Gammaproteobacteria;Burkholderiales;Burkholderiaceae;Burkholderia;contaminans
BX001836	Bacteria;Proteobacteria;Gammaproteobacteria;Burkholderiales;Burkholderiaceae;Burkholderia;contaminans
BX001837	Bacteria;Proteobacteria;Gammaproteobacteria;Burkholderiales;Burkholderiaceae;Burkholderia;contaminans
BX001838	Bacteria;Proteobacteria;Gammaproteobacteria;Xanthomonadales;Xanthomonadaceae;Stenotrophomonas;maltophilia
BX001839	Bacteria;Proteobacteria;Gammaproteobacteria;Burkholderiales;Burkholderiaceae;Burkholderia;contaminans
BX001840	Bacteria;Proteobacteria;Gammaproteobacteria;Burkholderiales;Burkholderiaceae;Burkholderia;contaminans
BX001841	Bacteria;Proteobacteria;Alphaproteobacteria;Rhizobiales;Rhizobiaceae;Ochrobactrum;anthropi
BX001842	Bacteria;Proteobacteria;Gammaproteobacteria;Burkholderiales;Burkholderiaceae;Burkholderia;contaminans
BX001843	Bacteria;Proteobacteria;Gammaproteobacteria;Burkholderiales;Burkholderiaceae;Burkholderia;contaminans
BX001844	Bacteria;Proteobacteria;Gammaproteobacteria;Burkholderiales;Burkholderiaceae;Burkholderia;contaminans
BX001845	Bacteria;Proteobacteria;Gammaproteobacteria;Burkholderiales;Burkholderiaceae;Burkholderia;contaminans
BX001846	Bacteria;Proteobacteria;Gammaproteobacteria;Burkholderiales;Burkholderiaceae;Burkholderia;contaminans
BX001847	Bacteria;Firmicutes;Bacilli;Entomoplasmatales;Spiroplasmataceae;Spiroplasma;melliferum
BX001848	Bacteria;Proteobacteria;Alphaproteobacteria;Rickettsiales;Anaplasmataceae;Wolbachia;wRi
BX001849	Bacteria;Proteobacteria;Alphaproteobacteria;Rickettsiales;Anaplasmataceae;Wolbachia;wRi
BX001850	Bacteria;Proteobacteria;Alphaproteobacteria;Rickettsiales;Anaplasmataceae;Wolbachia;wRi
BX001851	Bacteria;Proteobacteria;Alphaproteobacteria;Rickettsiales;Anaplasmataceae;Wolbachia;wRi
BX001852	Bacteria;Proteobacteria;Gammaproteobacteria;Burkholderiales;Burkholderiaceae;Ralstonia;insidiosa
BX001853	Bacteria;Proteobacteria;Alphaproteobacteria;Rickettsiales;Anaplasmataceae;Wolbachia;wRi
BX001854	Bacteria;Proteobacteria;Alphaproteobacteria;Rickettsiales;Anaplasmataceae;Wolbachia;wRi
BX001855	Bacteria;Proteobacteria;Alphaproteobacteria;Rickettsiales;Anaplasmataceae;Wolbachia;wRi
BX001856	Bacteria;Proteobacteria;Alphaproteobacteria;Rickettsiales;Anaplasmataceae;Wolbachia;wRi
BX001857	Bacteria;Proteobacteria;Alphaproteobacteria;Rickettsiales;Anaplasmataceae;Wolbachia;wRi
BX001858	Bacteria;Proteobacteria;Gammaproteobacteria;Enterobacterales;Enterobacteriaceae;Shigella;sonnei
BX001859	Bacteria;Proteobacteria;Alphaproteobacteria;Rickettsiales;Anaplasmataceae;Wolbachia;wRi
BX001860	Bacteria;Proteobacteria;Gammaproteobacteria;Burkholderiales;Burkholderiaceae;Burkholderia;contaminans
BX001861	Bacteria;Proteobacteria;Alphaproteobacteria;Rickettsiales;Anaplasmataceae;Wolbachia;wRi
BX001862	Bacteria;Proteobacteria;Alphaproteobacteria;Rickettsiales;Anaplasmataceae;Wolbachia;wRi
BX001863	Bacteria;Proteobacteria;Alphaproteobacteria;Rickettsiales;Anaplasmataceae;Wolbachia;wRi
BX001864	Bacteria;Proteobacteria;Alphaproteobacteria;Rickettsiales;Anaplasmataceae;Wolbachia;wRi
BX001865	Bacteria;Proteobacteria;Alphaproteobacteria;Rickettsiales;Anaplasmataceae;Wolbachia;wRi
BX001866	Bacteria;Proteobacteria;Alphaproteobacteria;Rickettsiales;Anaplasmataceae;Wolbachia;wRi
BX001867	Bacteria;Proteobacteria;Alphaproteobacteria;Rickettsiales;Anaplasmataceae;Wolbachia;wRi
BX001868	Bacteria;Proteobacteria;Alphaproteobacteria;Rickettsiales;Anaplasmataceae;Wolbachia;wRi
BX001869	Bacteria;Proteobacteria;Alphaproteobacteria;Rickettsiales;Anaplasmataceae;Wolbachia;wRi
BX001870	Bacteria;Proteobacteria;Alphaproteobacteria;Rickettsiales;Anaplasmataceae;Wolbachia;wRi
BX001871	Bacteria;Proteobacteria;Alphaproteobacteria;Rickettsiales;Anaplasmataceae;Wolbachia;wRi
BX001872	Bacteria;Proteobacteria;Alphaproteobacteria;Rickettsiales;Anaplasmataceae;Wolbachia;wRi
BX001873	Bacteria;Proteobacteria;Alphaproteobacteria;Rickettsiales;Anaplasmataceae;Wolbachia;wRi
BX001874	Bacteria;Proteobacteria;Gammaproteobacteria;Burkholderiales;Burkholderiaceae;Burkholderia;contaminans
BX001875	Bacteria;Proteobacteria;Alphaproteobacteria;Rickettsiales;Anaplasmataceae;Wolbachia;wRi
BX001876	Bacteria;Proteobacteria;Alphaproteobacteria;Rickettsiales;Anaplasmataceae;Wolbachia;wRi
BX001877	Bacteria;Proteobacteria;Alphaproteobacteria;Rickettsiales;Anaplasmataceae;Wolbachia;wRi
BX001878	Bacteria;Proteobacteria;Alphaproteobacteria;Rickettsiales;Anaplasmataceae;Wolbachia;wRi
BX001879	Bacteria;Proteobacteria;Alphaproteobacteria;Rickettsiales;Anaplasmataceae;Wolbachia;wRi
BX001880	Bacteria;Proteobacteria;Alphaproteobacteria;Rickettsiales;Anaplasmataceae;Wolbachia;wRi
BX001881	Bacteria;Proteobacteria;Alphaproteobacteria;Rickettsiales;Anaplasmataceae;Wolbachia;wRi
BX001882	Bacteria;Proteobacteria;Alphaproteobacteria;Rickettsiales;Anaplasmataceae;Wolbachia;wRi
BX001883	Bacteria;Proteobacteria;Alphaproteobacteria;Rickettsiales;Anaplasmataceae;Wolbachia;wRi
BX001884	Bacteria;Proteobacteria;Alphaproteobacteria;Rickettsiales;Anaplasmataceae;Wolbachia;wRi
BX001885	Bacteria;Proteobacteria;Alphaproteobacteria;Rickettsiales;Anaplasmataceae;Wolbachia;wRi
BX001886	Bacteria;Proteobacteria;Alphaproteobacteria;Rickettsiales;Anaplasmataceae;Wolbachia;wRi
BX001887	Bacteria;Proteobacteria;Alphaproteobacteria;Rickettsiales;Anaplasmataceae;Wolbachia;wRi
BX001888	Bacteria;Proteobacteria;Alphaproteobacteria;Rickettsiales;Anaplasmataceae;Wolbachia;wRi
BX001889	Bacteria;Proteobacteria;Alphaproteobacteria;Rickettsiales;Anaplasmataceae;Wolbachia;wRi
BX001890	Bacteria;Proteobacteria;Alphaproteobacteria;Rickettsiales;Anaplasmataceae;Wolbachia;wRi
BX001891	Bacteria;Proteobacteria;Alphaproteobacteria;Rickettsiales;Anaplasmataceae;Wolbachia;wRi
BX001892	Bacteria;Proteobacteria;Alphaproteobacteria;Rickettsiales;Anaplasmataceae;Wolbachia;wRi
BX001893	Bacteria;Proteobacteria;Alphaproteobacteria;Rickettsiales;Anaplasmataceae;Wolbachia;wRi
BX001894	Bacteria;Proteobacteria;Alphaproteobacteria;Rickettsiales;Anaplasmataceae;Wolbachia;wRi
BX001895	Bacteria;Proteobacteria;Alphaproteobacteria;Rickettsiales;Anaplasmataceae;Wolbachia;wRi
BX001896	Bacteria;Proteobacteria;Alphaproteobacteria;Rickettsiales;Anaplasmataceae;Wolbachia;wRi
BX001897	Bacteria;Proteobacteria;Gammaproteobacteria;Burkholderiales;Burkholderiaceae;Burkholderia;contaminans
BX001898	Bacteria;Proteobacteria;Alphaproteobacteria;Rickettsiales;Anaplasmataceae;Wolbachia;wRi
BX001899	Bacteria;Proteobacteria;Alphaproteobacteria;Rickettsiales;Anaplasmataceae;Wolbachia;wRi
BX001900	Bacteria;Proteobacteria;Gammaproteobacteria;Burkholderiales;Burkholderiaceae;Burkholderia;contaminans
BX001901	Bacteria;Proteobacteria;Alphaproteobacteria;Rickettsiales;Anaplasmataceae;Wolbachia;wRi
BX001902	Bacteria;Proteobacteria;Gammaproteobacteria;Burkholderiales;Oxalobacteraceae;Undibacterium;oligocarboniphilum
BX001903	Bacteria;Proteobacteria;Alphaproteobacteria;Rickettsiales;Anaplasmataceae;Wolbachia;wRi
BX001904	Bacteria;Proteobacteria;Alphaproteobacteria;Rickettsiales;Anaplasmataceae;Wolbachia;wRi
BX001905	Bacteria;Proteobacteria;Alphaproteobacteria;Rickettsiales;Anaplasmataceae;Wolbachia;wRi
BX001906	Bacteria;Proteobacteria;Alphaproteobacteria;Rickettsiales;Anaplasmataceae;Wolbachia;wRi
BX001907	Bacteria;Proteobacteria;Gammaproteobacteria;Xanthomonadales;Xanthomonadaceae;Stenotrophomonas;maltophilia
BX001908	Bacteria;Proteobacteria;Alphaproteobacteria;Rickettsiales;Anaplasmataceae;Wolbachia;wRi
BX001909	Bacteria;Proteobacteria;Alphaproteobacteria;Rickettsiales;Anaplasmataceae;Wolbachia;wRi
BX001910	Bacteria;Proteobacteria;Alphaproteobacteria;Rickettsiales;Anaplasmataceae;Wolbachia;wRi
BX001911	Bacteria;Proteobacteria;Alphaproteobacteria;Rickettsiales;Anaplasmataceae;Wolbachia;wRi
BX001912	Bacteria;Proteobacteria;Alphaproteobacteria;Rickettsiales;Anaplasmataceae;Wolbachia;wRi
BX001913	Bacteria;Proteobacteria;Alphaproteobacteria;Rickettsiales;Anaplasmataceae;Wolbachia;wRi
BX001914	Bacteria;Proteobacteria;Alphaproteobacteria;Rickettsiales;Anaplasmataceae;Wolbachia;wRi
BX001915	Bacteria;Proteobacteria;Alphaproteobacteria;Rickettsiales;Anaplasmataceae;Wolbachia;wRi
BX001916	Bacteria;Proteobacteria;Alphaproteobacteria;Rickettsiales;Anaplasmataceae;Wolbachia;wRi
BX001917	Bacteria;Proteobacteria;Alphaproteobacteria;Rickettsiales;Anaplasmataceae;Wolbachia;wRi
BX001918	Bacteria;Proteobacteria;Gammaproteobacteria;Burkholderiales;Burkholderiaceae;Burkholderia;contaminans
BX001919	Bacteria;Proteobacteria;Alphaproteobacteria;Rickettsiales;Anaplasmataceae;Wolbachia;wRi
BX001920	Bacteria;Proteobacteria;Alphaproteobacteria;Rickettsiales;Anaplasmataceae;Wolbachia;wRi
BX001921	Bacteria;Proteobacteria;Alphaproteobacteria;Rickettsiales;Anaplasmataceae;Wolbachia;wRi
BX001922	Bacteria;Proteobacteria;Alphaproteobacteria;Rickettsiales;Anaplasmataceae;Wolbachia;wRi
BX001923	Bacteria;Proteobacteria;Alphaproteobacteria;Rickettsiales;Anaplasmataceae;Wolbachia;wRi
BX001924	Bacteria;Proteobacteria;Alphaproteobacteria;Rickettsiales;Anaplasmataceae;Wolbachia;wRi
BX001925	Bacteria;Proteobacteria;Alphaproteobacteria;Rickettsiales;Anaplasmataceae;Wolbachia;wRi
BX001926	Bacteria;Proteobacteria;Alphaproteobacteria;Rickettsiales;Anaplasmataceae;Wolbachia;wRi
BX001927	Bacteria;Proteobacteria;Alphaproteobacteria;Rickettsiales;Anaplasmataceae;Wolbachia;wRi
BX001928	Bacteria;Proteobacteria;Alphaproteobacteria;Rickettsiales;Anaplasmataceae;Wolbachia;wRi
BX001929	Bacteria;Proteobacteria;Alphaproteobacteria;Rickettsiales;Anaplasmataceae;Wolbachia;wRi
BX001930	Bacteria;Proteobacteria;Alphaproteobacteria;Rickettsiales;Anaplasmataceae;Wolbachia;wRi
BX001931	Bacteria;Proteobacteria;Alphaproteobacteria;Rickettsiales;Anaplasmataceae;Wolbachia;wRi
BX001932	Bacteria;Proteobacteria;Alphaproteobacteria;Rickettsiales;Anaplasmataceae;Wolbachia;wRi
BX001933	Bacteria;Proteobacteria;Alphaproteobacteria;Rickettsiales;Anaplasmataceae;Wolbachia;wRi
BX001934	Bacteria;Proteobacteria;Alphaproteobacteria;Rickettsiales;Anaplasmataceae;Wolbachia;wRi
BX001935	Bacteria;Proteobacteria;Alphaproteobacteria;Rickettsiales;Anaplasmataceae;Wolbachia;wRi
BX001936	Bacteria;Proteobacteria;Alphaproteobacteria;Rickettsiales;Anaplasmataceae;Wolbachia;wRi
BX001937	Bacteria;Proteobacteria;Alphaproteobacteria;Rickettsiales;Anaplasmataceae;Wolbachia;wRi
BX001938	Bacteria;Proteobacteria;Gammaproteobacteria;Burkholderiales;Burkholderiaceae;Burkholderia;contaminans
BX001939	Bacteria;Proteobacteria;Alphaproteobacteria;Rickettsiales;Anaplasmataceae;Wolbachia;wRi
BX001940	Bacteria;Proteobacteria;Alphaproteobacteria;Rickettsiales;Anaplasmataceae;Wolbachia;wRi
BX001941	Bacteria;Proteobacteria;Gammaproteobacteria;Burkholderiales;Burkholderiaceae;Burkholderia;contaminans
BX001942	Bacteria;Proteobacteria;Alphaproteobacteria;Rickettsiales;Anaplasmataceae;Wolbachia;wRi
BX001943	Bacteria;Proteobacteria;Alphaproteobacteria;Rickettsiales;Anaplasmataceae;Wolbachia;wRi
BX001944	Bacteria;Proteobacteria;Alphaproteobacteria;Rickettsiales;Anaplasmataceae;Wolbachia;wRi
BX001945	Bacteria;Proteobacteria;Gammaproteobacteria;Burkholderiales;Burkholderiaceae;Burkholderia;contaminans
BX001946	Bacteria;Proteobacteria;Alphaproteobacteria;Rickettsiales;Anaplasmataceae;Wolbachia;wRi
BX001947	Bacteria;Proteobacteria;Alphaproteobacteria;Rickettsiales;Anaplasmataceae;Wolbachia;wRi
BX001948	Bacteria;Proteobacteria;Alphaproteobacteria;Rickettsiales;Anaplasmataceae;Wolbachia;wRi
BX001949	Bacteria;Proteobacteria;Alphaproteobacteria;Rickettsiales;Anaplasmataceae;Wolbachia;wRi
BX001950	Bacteria;Proteobacteria;Alphaproteobacteria;Rickettsiales;Anaplasmataceae;Wolbachia;wRi
BX001951	Bacteria;Proteobacteria;Alphaproteobacteria;Rickettsiales;Anaplasmataceae;Wolbachia;wRi
BX001952	Bacteria;Proteobacteria;Alphaproteobacteria;Rickettsiales;Anaplasmataceae;Wolbachia;wRi
BX001953	Bacteria;Proteobacteria;Alphaproteobacteria;Rickettsiales;Anaplasmataceae;Wolbachia;wRi
BX001954	Bacteria;Proteobacteria;Alphaproteobacteria;Rickettsiales;Anaplasmataceae;Wolbachia;wRi
BX001955	Bacteria;Proteobacteria;Alphaproteobacteria;Rickettsiales;Anaplasmataceae;Wolbachia;wRi
BX001956	Bacteria;Proteobacteria;Alphaproteobacteria;Rickettsiales;Anaplasmataceae;Wolbachia;wRi
BX001957	Bacteria;Proteobacteria;Alphaproteobacteria;Rickettsiales;Anaplasmataceae;Wolbachia;wRi
BX001958	Bacteria;Proteobacteria;Alphaproteobacteria;Rickettsiales;Anaplasmataceae;Wolbachia;wRi
BX001959	Bacteria;Proteobacteria;Alphaproteobacteria;Rickettsiales;Anaplasmataceae;Wolbachia;wRi
BX001960	Bacteria;Proteobacteria;Alphaproteobacteria;Rickettsiales;Anaplasmataceae;Wolbachia;wRi
BX001961	Bacteria;Proteobacteria;Alphaproteobacteria;Rickettsiales;Anaplasmataceae;Wolbachia;wRi
BX001962	Bacteria;Proteobacteria;Alphaproteobacteria;Rickettsiales;Anaplasmataceae;Wolbachia;wRi
BX001963	Bacteria;Proteobacteria;Alphaproteobacteria;Rickettsiales;Anaplasmataceae;Wolbachia;wRi
BX001964	Bacteria;Proteobacteria;Alphaproteobacteria;Rickettsiales;Anaplasmataceae;Wolbachia;wRi
BX001965	Bacteria;Proteobacteria;Alphaproteobacteria;Rickettsiales;Anaplasmataceae;Wolbachia;wRi
BX001966	Bacteria;Proteobacteria;Alphaproteobacteria;Rickettsiales;Anaplasmataceae;Wolbachia;wRi
BX001967	Bacteria;Proteobacteria;Alphaproteobacteria;Rickettsiales;Anaplasmataceae;Wolbachia;wRi
BX001968	Bacteria;Proteobacteria;Gammaproteobacteria;Burkholderiales;Burkholderiaceae;Burkholderia;contaminans
BX001969	Bacteria;Proteobacteria;Alphaproteobacteria;Rickettsiales;Anaplasmataceae;Wolbachia;wRi
BX001970	Bacteria;Proteobacteria;Alphaproteobacteria;Rickettsiales;Anaplasmataceae;Wolbachia;wRi
BX001971	Bacteria;Proteobacteria;Gammaproteobacteria;Burkholderiales;Burkholderiaceae;Burkholderia;contaminans
BX001972	Bacteria;Proteobacteria;Alphaproteobacteria;Rickettsiales;Anaplasmataceae;Wolbachia;wRi
BX001973	Bacteria;Proteobacteria;Alphaproteobacteria;Rickettsiales;Anaplasmataceae;Wolbachia;wRi
BX001974	Bacteria;Proteobacteria;Alphaproteobacteria;Rickettsiales;Anaplasmataceae;Wolbachia;wRi
BX001975	Bacteria;Proteobacteria;Alphaproteobacteria;Rickettsiales;Anaplasmataceae;Wolbachia;wRi
BX001976	Bacteria;Proteobacteria;Alphaproteobacteria;Rickettsiales;Anaplasmataceae;Wolbachia;wRi
BX001977	Bacteria;Proteobacteria;Alphaproteobacteria;Rickettsiales;Anaplasmataceae;Wolbachia;wRi
BX001978	Bacteria;Proteobacteria;Alphaproteobacteria;Rickettsiales;Anaplasmataceae;Wolbachia;wRi
BX001979	Bacteria;Proteobacteria;Gammaproteobacteria;Burkholderiales;Burkholderiaceae;Burkholderia;contaminans
BX001980	Bacteria;Proteobacteria;Alphaproteobacteria;Rickettsiales;Anaplasmataceae;Wolbachia;wRi
BX001981	Bacteria;Proteobacteria;Alphaproteobacteria;Rickettsiales;Anaplasmataceae;Wolbachia;wRi
BX001982	Bacteria;Proteobacteria;Alphaproteobacteria;Rickettsiales;Anaplasmataceae;Wolbachia;wRi
BX001983	Bacteria;Proteobacteria;Alphaproteobacteria;Rickettsiales;Anaplasmataceae;Wolbachia;wRi
BX001984	Bacteria;Proteobacteria;Alphaproteobacteria;Rickettsiales;Anaplasmataceae;Wolbachia;wRi
BX001985	Bacteria;Proteobacteria;Alphaproteobacteria;Rickettsiales;Anaplasmataceae;Wolbachia;wRi
BX001986	Bacteria;Proteobacteria;Alphaproteobacteria;Rickettsiales;Anaplasmataceae;Wolbachia;wRi
BX001987	Bacteria;Proteobacteria;Alphaproteobacteria;Rickettsiales;Anaplasmataceae;Wolbachia;wRi
BX001988	Bacteria;Proteobacteria;Alphaproteobacteria;Rickettsiales;Anaplasmataceae;Wolbachia;wRi
BX001989	Bacteria;Proteobacteria;Alphaproteobacteria;Rickettsiales;Anaplasmataceae;Wolbachia;wRi
BX001990	Bacteria;Proteobacteria;Alphaproteobacteria;Rickettsiales;Anaplasmataceae;Wolbachia;wRi
BX001991	Bacteria;Proteobacteria;Alphaproteobacteria;Rickettsiales;Anaplasmataceae;Wolbachia;wRi
BX001992	Bacteria;Proteobacteria;Alphaproteobacteria;Rickettsiales;Anaplasmataceae;Wolbachia;wRi
BX001993	Bacteria;Proteobacteria;Gammaproteobacteria;Burkholderiales;Burkholderiaceae;Burkholderia;contaminans
BX001994	Bacteria;Proteobacteria;Alphaproteobacteria;Rickettsiales;Anaplasmataceae;Wolbachia;wRi
BX001995	Bacteria;Proteobacteria;Gammaproteobacteria;Burkholderiales;Burkholderiaceae;Burkholderia;contaminans
BX001996	Bacteria;Proteobacteria;Alphaproteobacteria;Rickettsiales;Anaplasmataceae;Wolbachia;wRi
BX001997	Bacteria;Proteobacteria;Alphaproteobacteria;Rickettsiales;Anaplasmataceae;Wolbachia;wRi
BX001998	Bacteria;Proteobacteria;Alphaproteobacteria;Rickettsiales;Anaplasmataceae;Wolbachia;wRi
BX001999	Bacteria;Proteobacteria;Alphaproteobacteria;Rickettsiales;Anaplasmataceae;Wolbachia;wRi
[truncated: 2,519 more rows]

## Sheet: D
Data S1-D. Primers sets used for in silico PCR experiments.
Regiona	Primer name	Primer sequence (5’-3’)	bp	GC%	Ref
V2	101F_v2f-mod	AGYGGCGNACGGGTGAGTAA	20	55	10.1186/s12864-019-5914-8
121-337 bp	355R_v2r-mod	GCWGCCTCCCGTAGGAGT	18	66.7	10.1186/s12864-019-5914-8
V3	338F_v3f-mod	ACWCCTACGGGWGGCAGCAG	20	65	10.1186/s12864-019-5914-8
358-517 bp	534R_v3r	ATTACCGCGGCTGCTGG	17	64.7	10.1128/AEM.59.3.695-700.1993
V4b	515F(Parada)	GTGYCAGCMGCCGCGGTAA	19	63.2	10.1111/1462-2920.13023
534-786 bp	806R(Apprill)	GGACTACNVGGGTWTCTAAT	20	40	10.3354/ame01753
V5	784F_v5f-mod	RGGATTAGATACCCY	15	40	10.1128/AEM.63.11.4516-4522.1997
799-906 bp	926R_v5r-mod	CCGTCAATTYYTTTRAGTTT	20	25	10.1186/s12864-019-5914-8
V6	907Fw	AAACTYAAARRAATTGACGG	20	25	10.3748/wjg.v16.i33.4135
927-1098 bp	1114R_v6r-mod	GGGTYKCGCTCGTTRY	16	50	10.1186/s12864-019-5914-8
V7	1099F_v7f	RYAACGAGCGMRACCC	16	50	10.1186/s12864-019-5914-8
1115-1184 bp	1200R_v7r	GAYTTGACRTCVTCCM	16	37.5	10.1186/s12864-019-5914-8
V1-V3	9F-mod	GAGTTTGATCMTGGCTCAG	19	47.4	10.1186/s13104-016-2172-6
28-517 bp	534R(Muyzer)	ATTACCGCGGCTGCTGG	17	64.7	10.1128/AEM.59.3.695-700.1993
V3-V4	Bakt_341F	CCTACGGGNGGCWGCAG	17	70.6	10.1038/ismej.2009.108
358-784 bp	Bakt_805R	GACTACHVGGGTATCTAATCC	21	42.9	10.1038/ismej.2009.108
V4-V5b	515F(Parada)	GTGYCAGCMGCCGCGGTAA	19	63.2	10.1111/1462-2920.13023
534-906 bp	926R(Quince)	CCGYCAATTYMTTTRAGTTT	20	25	10.1186/1471-2105-12-38
V5-V6	799F-mod3	CMGGATTAGATACCCKGG	18	50	10.1016/j.mimet.2013.08.007
817-1099 bp	1115R(Kembel)	AGGGTTGCGCTCGTTG	16	62.5	10.1073/pnas.1216057111
V6-V8	926F454	AAACTYAAAKGAATTGACGG	20	30	10.1371/journal.pone.0036393
946-1377 bp	1392R454	ACGGGCGGTGTGTRC	15	66.7	10.1371/journal.pone.0036393
a Corresponds to the reference E. coli 16S rRNA gene position after trimming of primer sequences.
b Updated version of official primer set used in the Earth Microbiome Project V4-16S Illumina amplicon protocol.
c Updated version of official primer set used in the Earth Microbiome Project V4V5-16S Illumina amplicon protocol.

## Sheet: E
Data S1-E. Primer biases against bee host-associated bacterial genera
								m=total number of mismatches between combined forward and reverse primers																															m=total number of mismatches between combined forward and reverse primers
Raw capture counts	Full length representatives	V3-V4							V4							V4-V5							V5-V6								Capture rate (%)	V3-V4							V4							V4-V5
Genera		m1	m2	m3	m2	m3	m4	m0	m0.5	m1	m1.5	m2	m3	m4	m0	m0.5	m1	m1.5	m2	m3	m4	m0	m0.5	m1	m1.5	m2	m3	m4			Genus	m0	m0.5	m1	m1.5	m2	m3	m4	m0	m0.5	m1	m1.5	m2	m3	m4	m0	m0.5	m1	m1.5
Apibacter	9	9	9	9	9	9	9	9	9	9	9	9	9	9	9	9	9	9	9	9	9	9	0	9	9	9	9	9	9		Apibacter	100	100	100	100	100	100	100	100	100	100	100	100	100	100	100	100	100	100
Apilactobacillus	292	275	290	292	292	292	292	292	272	291	292	292	292	292	292	284	291	292	292	292	292	292	276	290	291	291	291	291	291		Apilactobacillus	94.1781	99.3151	100	100	100	100	100	93.1507	99.6575	100	100	100	100	100	97.2603	99.6575	100	100
Bartonella	80	61	76	78	79	80	80	80	64	77	79	79	80	80	80	75	79	80	80	80	80	80	68	76	79	79	80	80	80		Bartonella	76.25	95	97.5	98.75	100	100	100	80	96.25	98.75	98.75	100	100	100	93.75	98.75	100	100
Bifidobacterium	95	91	95	95	95	95	95	95	88	93	95	95	95	95	95	0	91	94	95	95	95	95	90	94	95	95	95	95	95		Bifidobacterium	95.7895	100	100	100	100	100	100	92.6316	97.8947	100	100	100	100	100	0	95.7895	98.9474	100
Bombella	35	33	34	34	34	34	34	34	30	34	34	34	34	34	34	32	35	35	35	35	35	35	32	34	34	34	34	34	35		Bombella	94.2857	97.1429	97.1429	97.1429	97.1429	97.1429	97.1429	85.7143	97.1429	97.1429	97.1429	97.1429	97.1429	97.1429	91.4286	100	100	100
Bombilactobacillus	69	67	69	69	69	69	69	69	68	69	69	69	69	69	69	69	69	69	69	69	69	69	68	69	69	69	69	69	69		Bombilactobacillus	97.1014	100	100	100	100	100	100	98.5507	100	100	100	100	100	100	100	100	100	100
Bombiscardovia	6	6	6	6	6	6	6	6	5	5	5	6	6	6	6	0	5	5	5	6	6	6	5	5	6	6	6	6	6		Bombiscardovia	100	100	100	100	100	100	100	83.3333	83.3333	83.3333	100	100	100	100	0	83.3333	83.3333	83.3333
Commensalibacter	19	17	19	19	19	19	19	19	16	18	19	19	19	19	19	16	18	19	19	19	19	19	19	19	19	19	19	19	19		Commensalibacter	89.4737	100	100	100	100	100	100	84.2105	94.7368	100	100	100	100	100	84.2105	94.7368	100	100
Frischella	37	33	35	36	36	36	37	37	33	35	35	36	36	37	37	32	35	35	36	36	37	37	32	35	36	37	37	37	37		Frischella	89.1892	94.5946	97.2973	97.2973	97.2973	100	100	89.1892	94.5946	94.5946	97.2973	97.2973	100	100	86.4865	94.5946	94.5946	97.2973
Gilliamella	376	357	374	376	376	376	376	376	353	373	375	375	376	376	376	356	369	374	374	374	376	376	359	369	372	375	375	376	376		Gilliamella	94.9468	99.4681	100	100	100	100	100	93.883	99.2021	99.734	99.734	100	100	100	94.6809	98.1383	99.4681	99.4681
Lactobacillus	372	359	372	372	372	372	372	372	350	370	372	372	372	372	372	355	371	371	372	372	372	372	347	369	370	370	371	372	372		Lactobacillus	96.5054	100	100	100	100	100	100	94.086	99.4624	100	100	100	100	100	95.4301	99.7312	99.7312	100
Schmidhempelia	13	13	13	13	13	13	13	13	13	13	13	13	13	13	13	13	13	13	13	13	13	13	13	13	13	13	13	13	13		Schmidhempelia	100	100	100	100	100	100	100	100	100	100	100	100	100	100	100	100	100	100
Snodgrassella	333	310	329	330	332	333	333	333	315	332	333	333	333	333	333	319	333	333	333	333	333	333	320	333	333	333	333	333	333		Snodgrassella	93.0931	98.7988	99.0991	99.6997	100	100	100	94.5946	99.6997	100	100	100	100	100	95.7958	100	100	100
Acinetobacter	38	37	38	38	38	38	38	38	37	38	38	38	38	38	38	37	38	38	38	38	38	38	34	38	38	38	38	38	38		Acinetobacter	97.3684	100	100	100	100	100	100	97.3684	100	100	100	100	100	100	97.3684	100	100	100
Anaerococcus	11	11	11	11	11	11	11	11	11	11	11	11	11	11	11	11	11	11	11	11	11	11	0	0	11	11	11	11	11		Anaerococcus	100	100	100	100	100	100	100	100	100	100	100	100	100	100	100	100	100	100
Arthrobacter	13	12	13	13	13	13	13	13	13	13	13	13	13	13	13	13	13	13	13	13	13	13	12	13	13	13	13	13	13		Arthrobacter	92.3077	100	100	100	100	100	100	100	100	100	100	100	100	100	100	100	100	100
Bacillus	160	149	159	160	160	160	160	160	149	155	160	160	160	160	160	146	153	158	159	159	160	160	155	160	160	160	160	160	160		Bacillus	93.125	99.375	100	100	100	100	100	93.125	96.875	100	100	100	100	100	91.25	95.625	98.75	99.375
Burkholderia	1245	1097	1221	1234	1236	1237	1242	1244	1109	1225	1236	1240	1242	1243	1244	1180	1232	1239	1242	1243	1244	1244	1156	1223	1237	1240	1241	1245	1245		Burkholderia	88.1124	98.0723	99.1165	99.2771	99.3574	99.759	99.9197	89.0763	98.3936	99.2771	99.5984	99.759	99.8394	99.9197	94.7791	98.9558	99.5181	99.759
Convivina	15	0	14	15	15	15	15	15	14	15	15	15	15	15	15	15	15	15	15	15	15	15	1	13	15	15	15	15	15		Convivina	0	93.3333	100	100	100	100	100	93.3333	100	100	100	100	100	100	100	100	100	100
Curvibacter	11	11	11	11	11	11	11	11	10	11	11	11	11	11	11	10	11	11	11	11	11	11	11	11	11	11	11	11	11		Curvibacter	100	100	100	100	100	100	100	90.9091	100	100	100	100	100	100	90.9091	100	100	100
Cutibacterium	29	0	29	29	29	29	29	29	0	0	29	29	29	29	29	0	29	29	29	29	29	29	0	26	29	29	29	29	29		Cutibacterium	0	100	100	100	100	100	100	0	0	100	100	100	100	100	0	100	100	100
Enterobacter	191	176	190	190	190	190	191	191	174	187	190	190	190	191	191	180	188	191	191	191	191	191	175	186	189	189	189	189	190		Enterobacter	92.1466	99.4764	99.4764	99.4764	99.4764	100	100	91.0995	97.9058	99.4764	99.4764	99.4764	100	100	94.2408	98.4293	100	100
Enterococcus	30	30	30	30	30	30	30	30	30	30	30	30	30	30	30	30	30	30	30	30	30	30	29	29	29	29	29	30	30		Enterococcus	100	100	100	100	100	100	100	100	100	100	100	100	100	100	100	100	100	100
Entomomonas	4	4	4	4	4	4	4	4	4	4	4	4	4	4	4	4	4	4	4	4	4	4	0	4	4	4	4	4	4		Entomomonas	100	100	100	100	100	100	100	100	100	100	100	100	100	100	100	100	100	100
Fructobacillus	39	0	36	37	37	37	37	38	37	38	38	38	38	39	38	37	38	38	39	38	38	38	36	37	39	39	39	39	39		Fructobacillus	0	92.3077	94.8718	94.8718	94.8718	94.8718	97.4359	94.8718	97.4359	97.4359	97.4359	97.4359	100	97.4359	94.8718	97.4359	97.4359	100
Microbacterium	20	0	20	20	20	20	20	20	0	20	20	20	20	20	20	20	20	20	20	20	20	20	0	20	20	20	20	20	20		Microbacterium	0	100	100	100	100	100	100	0	100	100	100	100	100	100	100	100	100	100
Micrococcus	10	7	8	9	10	10	10	10	6	9	10	10	10	10	10	8	9	10	10	10	10	10	7	10	10	10	10	10	10		Micrococcus	70	80	90	100	100	100	100	60	90	100	100	100	100	100	80	90	100	100
Pectinatus	11	10	11	11	11	11	11	11	11	11	11	11	11	11	11	10	11	11	11	11	11	11	0	0	0	11	11	11	11		Pectinatus	90.9091	100	100	100	100	100	100	100	100	100	100	100	100	100	90.9091	100	100	100
Saccharibacter	20	19	20	20	20	20	20	20	19	20	20	20	20	20	20	1	19	20	20	20	20	20	0	19	20	20	20	20	20		Saccharibacter	95	100	100	100	100	100	100	95	100	100	100	100	100	100	5	95	100	100
Sphingomonas	5	5	5	5	5	5	5	5	5	5	5	5	5	5	5	4	5	5	5	5	5	5	5	5	5	5	5	5	5		Sphingomonas	100	100	100	100	100	100	100	100	100	100	100	100	100	100	80	100	100	100
Staphylococcus	41	41	41	41	41	41	41	41	41	41	41	41	41	41	41	40	41	41	41	41	41	41	40	40	41	41	41	41	41		Staphylococcus	100	100	100	100	100	100	100	100	100	100	100	100	100	100	97.561	100	100	100
Stenotrophomonas	53	49	52	53	53	53	53	53	50	52	53	53	53	53	53	52	53	53	53	53	53	53	50	52	52	53	53	53	53		Stenotrophomonas	92.4528	98.1132	100	100	100	100	100	94.3396	98.1132	100	100	100	100	100	98.1132	100	100	100
Streptococcus	23	23	23	23	23	23	23	23	23	23	23	23	23	23	23	23	23	23	23	23	23	23	0	23	23	23	23	23	23		Streptococcus	100	100	100	100	100	100	100	100	100	100	100	100	100	100	100	100	100	100
Streptomyces	95	89	92	94	95	95	95	95	92	94	94	95	95	95	95	95	95	95	95	95	95	95	91	94	94	95	95	95	95		Streptomyces	93.6842	96.8421	98.9474	100	100	100	100	96.8421	98.9474	98.9474	100	100	100	100	100	100	100	100
Weissella	34	33	34	34	34	34	34	34	34	34	34	34	34	34	34	34	34	34	34	34	34	34	33	34	34	34	34	34	34		Weissella	97.0588	100	100	100	100	100	100	100	100	100	100	100	100	100	100	100	100	100
Hafnia	4	4	4	4	4	4	4	4	4	4	4	4	4	4	4	4	4	4	4	4	4	4	4	4	4	4	4	4	4		Hafnia	100	100	100	100	100	100	100	100	100	100	100	100	100	100	100	100	100	100
Klebsiella	70	65	69	69	69	70	70	70	63	67	68	69	70	70	70	65	68	69	70	70	70	70	61	65	70	70	70	70	70		Klebsiella	92.8571	98.5714	98.5714	98.5714	100	100	100	90	95.7143	97.1429	98.5714	100	100	100	92.8571	97.1429	98.5714	100
Melissococcus	2	2	2	2	2	2	2	2	2	2	2	2	2	2	2	2	2	2	2	2	2	2	2	2	2	2	2	2	2		Melissococcus	100	100	100	100	100	100	100	100	100	100	100	100	100	100	100	100	100	100
Morganella	14	14	14	14	14	14	14	14	14	14	14	14	14	14	14	14	14	14	14	14	14	14	14	14	14	14	14	14	14		Morganella	100	100	100	100	100	100	100	100	100	100	100	100	100	100	100	100	100	100
Paenibacillus	42	41	41	42	42	42	42	42	41	42	42	42	42	42	42	39	42	42	42	42	42	42	39	40	40	42	42	42	42		Paenibacillus	97.619	97.619	100	100	100	100	100	97.619	100	100	100	100	100	100	92.8571	100	100	100
Proteus	23	22	23	23	23	23	23	23	22	23	23	23	23	23	23	22	23	23	23	23	23	23	22	23	23	23	23	23	23		Proteus	95.6522	100	100	100	100	100	100	95.6522	100	100	100	100	100	100	95.6522	100	100	100
Pseudomonas	18	15	18	18	18	18	18	18	17	18	18	18	18	18	18	18	18	18	18	18	18	18	0	18	18	18	18	18	18		Pseudomonas	83.3333	100	100	100	100	100	100	94.4444	100	100	100	100	100	100	100	100	100	100
Ralstonia	23	21	23	23	23	23	23	23	21	23	23	23	23	23	23	23	23	23	23	23	23	23	22	23	23	23	23	23	23		Ralstonia	91.3043	100	100	100	100	100	100	91.3043	100	100	100	100	100	100	100	100	100	100
Serratia	14	13	14	14	14	14	14	14	12	14	14	14	14	14	14	13	14	14	14	14	14	14	14	14	14	14	14	14	14		Serratia	92.8571	100	100	100	100	100	100	85.7143	100	100	100	100	100	100	92.8571	100	100	100
Arsenophonus	1	1	1	1	1	1	1	1	1	1	1	1	1	1	1	1	1	1	1	1	1	1	1	1	1	1	1	1	1		Arsenophonus	100	100	100	100	100	100	100	100	100	100	100	100	100	100	100	100	100	100
Hepatincola	2	2	2	2	2	2	2	2	1	2	2	2	2	2	2	1	2	2	2	2	2	2	2	2	2	2	2	2	2		Hepatincola	100	100	100	100	100	100	100	50	100	100	100	100	100	100	50	100	100	100
Spiroplasma	20	3	18	20	20	20	20	20	4	20	20	20	20	20	20	18	19	19	19	19	19	19	0	0	0	20	20	20	20		Spiroplasma	15	90	100	100	100	100	100	20	100	100	100	100	100	100	90	95	95	95
Wolbachia	335	302	331	333	334	334	334	334	311	333	335	335	335	335	335	327	332	335	335	335	335	335	314	332	334	334	334	334	334		Wolbachia	90.1493	98.806	99.403	99.7015	99.7015	99.7015	99.7015	92.8358	99.403	100	100	100	100	100	97.6119	99.1045	100	100
Apicystis	1	0	0	0	0	0	0	1	0	0	0	1	1	1	1	0	0	1	1	1	1	1	0	0	0	0	0	0	0		Apicystis	0	0	0	0	0	0	100	0	0	0	100	100	100	100	0	0	100	100
Crithidia	1	0	0	0	0	0	1	1	0	0	0	1	1	1	1	0	0	0	0	1	1	1	0	0	0	0	0	0	0		Crithidia	0	0	0	0	0	100	100	0	0	0	100	100	100	100	0	0	0	0
Plasmodium	1	0	0	0	0	0	0	0	0	0	0	0	1	1	1	0	0	0	0	0	1	1	0	0	0	0	0	0	0		Plasmodium	0	0	0	0	0	0	0	0	0	0	0	100	100	100	0	0	0	0
Tubulinosema	1	0	0	0	0	0	0	0	0	0	1	1	1	1	1	0	0	0	1	1	1	1	0	0	0	0	0	0	0		Tubulinosema	0	0	0	0	0	0	0	0	0	100	100	100	100	100	0	0	0	100
Acidibacter	1	1	1	1	1	1	1	1	1	1	1	1	1	1	1	1	1	1	1	1	1	1	1	1	1	1	1	1	1		Acidibacter	100	100	100	100	100	100	100	100	100	100	100	100	100	100	100	100	100	100
Acidovorax	2	2	2	2	2	2	2	2	2	2	2	2	2	2	2	2	2	2	2	2	2	2	2	2	2	2	2	2	2		Acidovorax	100	100	100	100	100	100	100	100	100	100	100	100	100	100	100	100	100	100
Actinocatenispora	2	2	2	2	2	2	2	2	2	2	2	2	2	2	2	2	2	2	2	2	2	2	2	2	2	2	2	2	2		Actinocatenispora	100	100	100	100	100	100	100	100	100	100	100	100	100	100	100	100	100	100
Actinomadura	4	4	4	4	4	4	4	4	4	4	4	4	4	4	4	4	4	4	4	4	4	4	4	4	4	4	4	4	4		Actinomadura	100	100	100	100	100	100	100	100	100	100	100	100	100	100	100	100	100	100
Aerococcus	2	2	2	2	2	2	2	2	2	2	2	2	2	2	2	2	2	2	2	2	2	2	1	2	2	2	2	2	2		Aerococcus	100	100	100	100	100	100	100	100	100	100	100	100	100	100	100	100	100	100
Aeromonas	3	3	3	3	3	3	3	3	3	3	3	3	3	3	3	3	3	3	3	3	3	3	0	3	3	3	3	3	3		Aeromonas	100	100	100	100	100	100	100	100	100	100	100	100	100	100	100	100	100	100
Agrobacterium	1	1	1	1	1	1	1	1	1	1	1	1	1	1	1	1	1	1	1	1	1	1	1	1	1	1	1	1	1		Agrobacterium	100	100	100	100	100	100	100	100	100	100	100	100	100	100	100	100	100	100
Agrococcus	1	0	1	1	1	1	1	1	0	1	1	1	1	1	1	1	1	1	1	1	1	1	0	1	1	1	1	1	1		Agrococcus	0	100	100	100	100	100	100	0	100	100	100	100	100	100	100	100	100	100
Alicycliphilus	1	1	1	1	1	1	1	1	1	1	1	1	1	1	1	1	1	1	1	1	1	1	1	1	1	1	1	1	1		Alicycliphilus	100	100	100	100	100	100	100	100	100	100	100	100	100	100	100	100	100	100
Alkalihalobacillus	2	2	2	2	2	2	2	2	2	2	2	2	2	2	2	2	2	2	2	2	2	2	2	2	2	2	2	2	2		Alkalihalobacillus	100	100	100	100	100	100	100	100	100	100	100	100	100	100	100	100	100	100
Alterileibacterium	2	0	0	2	2	2	2	2	2	2	2	2	2	2	2	2	2	2	2	2	2	2	2	2	2	2	2	2	2		Alterileibacterium	0	0	100	100	100	100	100	100	100	100	100	100	100	100	100	100	100	100
Aneurinibacillus	1	1	1	1	1	1	1	1	1	1	1	1	1	1	1	1	1	1	1	1	1	1	1	1	1	1	1	1	1		Aneurinibacillus	100	100	100	100	100	100	100	100	100	100	100	100	100	100	100	100	100	100
Asaia	2	2	2	2	2	2	2	2	2	2	2	2	2	2	2	2	2	2	2	2	2	2	2	2	2	2	2	2	2		Asaia	100	100	100	100	100	100	100	100	100	100	100	100	100	100	100	100	100	100
Bacilli_g	1	0	1	1	1	1	1	1	1	1	1	1	1	1	1	0	1	1	1	1	1	1	0	0	0	1	1	1	1		Bacilli_g	0	100	100	100	100	100	100	100	100	100	100	100	100	100	0	100	100	100
Beijerinckiaceae_g	6	5	6	6	6	6	6	6	5	6	6	6	6	6	6	5	5	6	6	6	6	6	0	5	6	6	6	6	6		Beijerinckiaceae_g	83.3333	100	100	100	100	100	100	83.3333	100	100	100	100	100	100	83.3333	83.3333	100	100
Blautia	2	2	2	2	2	2	2	2	2	2	2	2	2	2	2	2	2	2	2	2	2	2	0	2	2	2	2	2	2		Blautia	100	100	100	100	100	100	100	100	100	100	100	100	100	100	100	100	100	100
Bradyrhizobium	1	1	1	1	1	1	1	1	1	1	1	1	1	1	1	1	1	1	1	1	1	1	0	1	1	1	1	1	1		Bradyrhizobium	100	100	100	100	100	100	100	100	100	100	100	100	100	100	100	100	100	100
Brevibacillus	5	5	5	5	5	5	5	5	4	5	5	5	5	5	5	4	4	5	5	5	5	5	5	5	5	5	5	5	5		Brevibacillus	100	100	100	100	100	100	100	80	100	100	100	100	100	100	80	80	100	100
Brevibacterium	1	1	1	1	1	1	1	1	1	1	1	1	1	1	1	1	1	1	1	1	1	1	1	1	1	1	1	1	1		Brevibacterium	100	100	100	100	100	100	100	100	100	100	100	100	100	100	100	100	100	100
Brevundimonas	2	2	2	2	2	2	2	2	2	2	2	2	2	2	2	2	2	2	2	2	2	2	2	2	2	2	2	2	2		Brevundimonas	100	100	100	100	100	100	100	100	100	100	100	100	100	100	100	100	100	100
Brucella	2	2	2	2	2	2	2	2	2	2	2	2	2	2	2	2	2	2	2	2	2	2	2	2	2	2	2	2	2		Brucella	100	100	100	100	100	100	100	100	100	100	100	100	100	100	100	100	100	100
Buttiauxella	2	2	2	2	2	2	2	2	2	2	2	2	2	2	2	2	2	2	2	2	2	2	2	2	2	2	2	2	2		Buttiauxella	100	100	100	100	100	100	100	100	100	100	100	100	100	100	100	100	100	100
Capnocytophaga	2	2	2	2	2	2	2	2	2	2	2	2	2	2	2	2	2	2	2	2	2	2	0	0	2	2	2	2	2		Capnocytophaga	100	100	100	100	100	100	100	100	100	100	100	100	100	100	100	100	100	100
Carnimonas	2	2	2	2	2	2	2	2	2	2	2	2	2	2	2	2	2	2	2	2	2	2	0	0	2	2	2	2	2		Carnimonas	100	100	100	100	100	100	100	100	100	100	100	100	100	100	100	100	100	100
Caulobacteraceae_g	1	1	1	1	1	1	1	1	1	1	1	1	1	1	1	1	1	1	1	1	1	1	1	1	1	1	1	1	1		Caulobacteraceae_g	100	100	100	100	100	100	100	100	100	100	100	100	100	100	100	100	100	100
Citrobacter	2	2	2	2	2	2	2	2	2	2	2	2	2	2	2	2	2	2	2	2	2	2	1	2	2	2	2	2	2		Citrobacter	100	100	100	100	100	100	100	100	100	100	100	100	100	100	100	100	100	100
Comamonadaceae_g	19	14	17	18	19	19	19	19	15	18	18	19	19	19	19	17	18	19	19	19	19	19	15	17	17	19	19	19	19		Comamonadaceae_g	73.6842	89.4737	94.7368	100	100	100	100	78.9474	94.7368	94.7368	100	100	100	100	89.4737	94.7368	100	100
Comamonas	1	1	1	1	1	1	1	1	1	1	1	1	1	1	1	1	1	1	1	1	1	1	1	1	1	1	1	1	1		Comamonas	100	100	100	100	100	100	100	100	100	100	100	100	100	100	100	100	100	100
Companilactobacillus	3	3	3	3	3	3	3	3	3	3	3	3	3	3	3	3	3	3	3	3	3	3	3	3	3	3	3	3	3		Companilactobacillus	100	100	100	100	100	100	100	100	100	100	100	100	100	100	100	100	100	100
Corynebacterium	23	22	23	23	23	23	23	23	22	23	23	23	23	23	23	23	23	23	23	23	23	23	23	23	23	23	23	23	23		Corynebacterium	95.6522	100	100	100	100	100	100	95.6522	100	100	100	100	100	100	100	100	100	100
Cronobacter	1	1	1	1	1	1	1	1	1	1	1	1	1	1	1	1	1	1	1	1	1	1	1	1	1	1	1	1	1		Cronobacter	100	100	100	100	100	100	100	100	100	100	100	100	100	100	100	100	100	100
Cupriavidus	2	2	2	2	2	2	2	2	2	2	2	2	2	2	2	2	2	2	2	2	2	2	2	2	2	2	2	2	2		Cupriavidus	100	100	100	100	100	100	100	100	100	100	100	100	100	100	100	100	100	100
Curtobacterium	4	4	4	4	4	4	4	4	4	4	4	4	4	4	4	4	4	4	4	4	4	4	4	4	4	4	4	4	4		Curtobacterium	100	100	100	100	100	100	100	100	100	100	100	100	100	100	100	100	100	100
Cytobacillus	3	3	3	3	3	3	3	3	3	3	3	3	3	3	3	3	3	3	3	3	3	3	3	3	3	3	3	3	3		Cytobacillus	100	100	100	100	100	100	100	100	100	100	100	100	100	100	100	100	100	100
Deinococcus	2	2	2	2	2	2	2	2	2	2	2	2	2	2	2	1	2	2	2	2	2	2	1	2	2	2	2	2	2		Deinococcus	100	100	100	100	100	100	100	100	100	100	100	100	100	100	50	100	100	100
Dermacoccus	1	1	1	1	1	1	1	1	1	1	1	1	1	1	1	1	1	1	1	1	1	1	1	1	1	1	1	1	1		Dermacoccus	100	100	100	100	100	100	100	100	100	100	100	100	100	100	100	100	100	100
Diaphorobacter	1	1	1	1	1	1	1	1	1	1	1	1	1	1	1	1	1	1	1	1	1	1	1	1	1	1	1	1	1		Diaphorobacter	100	100	100	100	100	100	100	100	100	100	100	100	100	100	100	100	100	100
Dolosigranulum	3	3	3	3	3	3	3	3	3	3	3	3	3	3	3	0	3	3	3	3	3	3	0	3	3	3	3	3	3		Dolosigranulum	100	100	100	100	100	100	100	100	100	100	100	100	100	100	0	100	100	100
Dyella	1	1	1	1	1	1	1	1	1	1	1	1	1	1	1	1	1	1	1	1	1	1	1	1	1	1	1	1	1		Dyella	100	100	100	100	100	100	100	100	100	100	100	100	100	100	100	100	100	100
Dysgonomonadaceae_g	2	2	2	2	2	2	2	2	2	2	2	2	2	2	2	2	2	2	2	2	2	2	0	0	2	2	2	2	2		Dysgonomonadaceae_g	100	100	100	100	100	100	100	100	100	100	100	100	100	100	100	100	100	100
Elizabethkingia	1	1	1	1	1	1	1	1	1	1	1	1	1	1	1	1	1	1	1	1	1	1	0	1	1	1	1	1	1		Elizabethkingia	100	100	100	100	100	100	100	100	100	100	100	100	100	100	100	100	100	100
Eremococcus	2	2	2	2	2	2	2	2	2	2	2	2	2	2	2	2	2	2	2	2	2	2	2	2	2	2	2	2	2		Eremococcus	100	100	100	100	100	100	100	100	100	100	100	100	100	100	100	100	100	100
Erwinia	7	7	7	7	7	7	7	7	7	7	7	7	7	7	7	7	7	7	7	7	7	7	7	7	7	7	7	7	7		Erwinia	100	100	100	100	100	100	100	100	100	100	100	100	100	100	100	100	100	100
Escherichia	9	8	9	9	9	9	9	9	8	9	9	9	9	9	9	9	9	9	9	9	9	9	8	9	9	9	9	9	9		Escherichia	88.8889	100	100	100	100	100	100	88.8889	100	100	100	100	100	100	100	100	100	100
Eubacterium	1	1	1	1	1	1	1	1	1	1	1	1	1	1	1	1	1	1	1	1	1	1	0	1	1	1	1	1	1		Eubacterium	100	100	100	100	100	100	100	100	100	100	100	100	100	100	100	100	100	100
Exiguobacterium	2	2	2	2	2	2	2	2	2	2	2	2	2	2	2	2	2	2	2	2	2	2	0	2	2	2	2	2	2		Exiguobacterium	100	100	100	100	100	100	100	100	100	100	100	100	100	100	100	100	100	100
Faecalibacterium	1	1	1	1	1	1	1	1	1	1	1	1	1	1	1	1	1	1	1	1	1	1	1	1	1	1	1	1	1		Faecalibacterium	100	100	100	100	100	100	100	100	100	100	100	100	100	100	100	100	100	100
Finegoldia	6	6	6	6	6	6	6	6	6	6	6	6	6	6	6	6	6	6	6	6	6	6	0	6	6	6	6	6	6		Finegoldia	100	100	100	100	100	100	100	100	100	100	100	100	100	100	100	100	100	100
Floricoccus	1	1	1	1	1	1	1	1	1	1	1	1	1	1	1	1	1	1	1	1	1	1	0	1	1	1	1	1	1		Floricoccus	100	100	100	100	100	100	100	100	100	100	100	100	100	100	100	100	100	100
Fontibacillus	1	1	1	1	1	1	1	1	1	1	1	1	1	1	1	1	1	1	1	1	1	1	1	1	1	1	1	1	1		Fontibacillus	100	100	100	100	100	100	100	100	100	100	100	100	100	100	100	100	100	100
Fusobacterium	2	2	2	2	2	2	2	2	2	2	2	2	2	2	2	2	2	2	2	2	2	2	0	2	2	2	2	2	2		Fusobacterium	100	100	100	100	100	100	100	100	100	100	100	100	100	100	100	100	100	100
Gaiellales_g	1	0	0	0	0	0	1	1	0	0	0	0	0	1	1	0	1	1	1	1	1	1	0	0	0	0	0	1	1		Gaiellales_g	0	0	0	0	0	100	100	0	0	0	0	0	100	100	0	100	100	100
Gemella	3	3	3	3	3	3	3	3	3	3	3	3	3	3	3	3	3	3	3	3	3	3	1	3	3	3	3	3	3		Gemella	100	100	100	100	100	100	100	100	100	100	100	100	100	100	100	100	100	100
Georgenia	2	2	2	2	2	2	2	2	2	2	2	2	2	2	2	2	2	2	2	2	2	2	2	2	2	2	2	2	2		Georgenia	100	100	100	100	100	100	100	100	100	100	100	100	100	100	100	100	100	100
Glutamicibacter	2	2	2	2	2	2	2	2	2	2	2	2	2	2	2	2	2	2	2	2	2	2	2	2	2	2	2	2	2		Glutamicibacter	100	100	100	100	100	100	100	100	100	100	100	100	100	100	100	100	100	100
Goodfellowiella	2	2	2	2	2	2	2	2	2	2	2	2	2	2	2	2	2	2	2	2	2	2	2	2	2	2	2	2	2		Goodfellowiella	100	100	100	100	100	100	100	100	100	100	100	100	100	100	100	100	100	100
Gordonia	2	2	2	2	2	2	2	2	2	2	2	2	2	2	2	2	2	2	2	2	2	2	2	2	2	2	2	2	2		Gordonia	100	100	100	100	100	100	100	100	100	100	100	100	100	100	100	100	100	100
Haemophilus	3	3	3	3	3	3	3	3	3	3	3	3	3	3	3	3	3	3	3	3	3	3	3	3	3	3	3	3	3		Haemophilus	100	100	100	100	100	100	100	100	100	100	100	100	100	100	100	100	100	100
Hazenella	1	1	1	1	1	1	1	1	1	1	1	1	1	1	1	1	1	1	1	1	1	1	1	1	1	1	1	1	1		Hazenella	100	100	100	100	100	100	100	100	100	100	100	100	100	100	100	100	100	100
Holzapfelia	1	1	1	1	1	1	1	1	1	1	1	1	1	1	1	1	1	1	1	1	1	1	1	1	1	1	1	1	1		Holzapfelia	100	100	100	100	100	100	100	100	100	100	100	100	100	100	100	100	100	100
Hydrogenobaculum	1	0	1	1	1	1	1	1	1	1	1	1	1	1	1	1	1	1	1	1	1	1	1	1	1	1	1	1	1		Hydrogenobaculum	0	100	100	100	100	100	100	100	100	100	100	100	100	100	100	100	100	100
Hydrogenophaga	1	1	1	1	1	1	1	1	1	1	1	1	1	1	1	1	1	1	1	1	1	1	1	1	1	1	1	1	1		Hydrogenophaga	100	100	100	100	100	100	100	100	100	100	100	100	100	100	100	100	100	100
Hydrotalea	1	0	1	1	1	1	1	1	1	1	1	1	1	1	1	1	1	1	1	1	1	1	0	1	1	1	1	1	1		Hydrotalea	0	100	100	100	100	100	100	100	100	100	100	100	100	100	100	100	100	100
Hyphomicrobium	7	7	7	7	7	7	7	7	7	7	7	7	7	7	7	7	7	7	7	7	7	7	7	7	7	7	7	7	7		Hyphomicrobium	100	100	100	100	100	100	100	100	100	100	100	100	100	100	100	100	100	100
Ilumatobacteraceae_g	1	1	1	1	1	1	1	1	0	1	1	1	1	1	1	0	1	1	1	1	1	1	1	1	1	1	1	1	1		Ilumatobacteraceae_g	100	100	100	100	100	100	100	0	100	100	100	100	100	100	0	100	100	100
Janibacter	2	2	2	2	2	2	2	2	2	2	2	2	2	2	2	2	2	2	2	2	2	2	2	2	2	2	2	2	2		Janibacter	100	100	100	100	100	100	100	100	100	100	100	100	100	100	100	100	100	100
Janthinobacterium	3	3	3	3	3	3	3	3	3	3	3	3	3	3	3	3	3	3	3	3	3	3	3	3	3	3	3	3	3		Janthinobacterium	100	100	100	100	100	100	100	100	100	100	100	100	100	100	100	100	100	100
Jeotgalicoccus	1	1	1	1	1	1	1	1	1	1	1	1	1	1	1	1	1	1	1	1	1	1	1	1	1	1	1	1	1		Jeotgalicoccus	100	100	100	100	100	100	100	100	100	100	100	100	100	100	100	100	100	100
Kocuria	1	1	1	1	1	1	1	1	1	1	1	1	1	1	1	1	1	1	1	1	1	1	1	1	1	1	1	1	1		Kocuria	100	100	100	100	100	100	100	100	100	100	100	100	100	100	100	100	100	100
Kosakonia	2	2	2	2	2	2	2	2	2	2	2	2	2	2	2	2	2	2	2	2	2	2	2	2	2	2	2	2	2		Kosakonia	100	100	100	100	100	100	100	100	100	100	100	100	100	100	100	100	100	100
Labilithrix	1	1	1	1	1	1	1	1	1	1	1	1	1	1	1	1	1	1	1	1	1	1	0	1	1	1	1	1	1		Labilithrix	100	100	100	100	100	100	100	100	100	100	100	100	100	100	100	100	100	100
Lachnospiraceae_g	1	1	1	1	1	1	1	1	1	1	1	1	1	1	1	1	1	1	1	1	1	1	1	1	1	1	1	1	1		Lachnospiraceae_g	100	100	100	100	100	100	100	100	100	100	100	100	100	100	100	100	100	100
Lacticaseibacillus	3	2	2	3	3	3	3	3	2	3	3	3	3	3	3	3	3	3	3	3	3	3	2	2	3	3	3	3	3		Lacticaseibacillus	66.6667	66.6667	100	100	100	100	100	66.6667	100	100	100	100	100	100	100	100	100	100
Lactiplantibacillus	4	4	4	4	4	4	4	4	4	4	4	4	4	4	4	4	4	4	4	4	4	4	4	4	4	4	4	4	4		Lactiplantibacillus	100	100	100	100	100	100	100	100	100	100	100	100	100	100	100	100	100	100
Lactobacillaceae_g	1	0	0	0	1	1	1	1	0	1	1	1	1	1	1	0	1	1	1	1	1	1	0	0	0	0	0	0	0		Lactobacillaceae_g	0	0	0	100	100	100	100	0	100	100	100	100	100	100	0	100	100	100
Lactococcus	6	6	6	6	6	6	6	6	5	5	5	6	6	6	6	5	5	5	5	6	6	6	3	6	6	6	6	6	6		Lactococcus	100	100	100	100	100	100	100	83.3333	83.3333	83.3333	100	100	100	100	83.3333	83.3333	83.3333	83.3333
Lawsonella	1	1	1	1	1	1	1	1	1	1	1	1	1	1	1	0	1	1	1	1	1	1	1	1	1	1	1	1	1		Lawsonella	100	100	100	100	100	100	100	100	100	100	100	100	100	100	0	100	100	100
Leclercia	4	4	4	4	4	4	4	4	4	4	4	4	4	4	4	4	4	4	4	4	4	4	4	4	4	4	4	4	4		Leclercia	100	100	100	100	100	100	100	100	100	100	100	100	100	100	100	100	100	100
Lelliottia	1	1	1	1	1	1	1	1	1	1	1	1	1	1	1	1	1	1	1	1	1	1	1	1	1	1	1	1	1		Lelliottia	100	100	100	100	100	100	100	100	100	100	100	100	100	100	100	100	100	100
Lentilactobacillus	2	2	2	2	2	2	2	2	2	2	2	2	2	2	2	2	2	2	2	2	2	2	2	2	2	2	2	2	2		Lentilactobacillus	100	100	100	100	100	100	100	100	100	100	100	100	100	100	100	100	100	100
Leptotrichia	2	2	2	2	2	2	2	2	2	2	2	2	2	2	2	2	2	2	2	2	2	2	0	2	2	2	2	2	2		Leptotrichia	100	100	100	100	100	100	100	100	100	100	100	100	100	100	100	100	100	100
Leuconostoc	1	0	1	1	1	1	1	1	1	1	1	1	1	1	1	1	1	1	1	1	1	1	1	1	1	1	1	1	1		Leuconostoc	0	100	100	100	100	100	100	100	100	100	100	100	100	100	100	100	100	100
Ligilactobacillus	6	6	6	6	6	6	6	6	6	6	6	6	6	6	6	6	6	6	6	6	6	6	6	6	6	6	6	6	6		Ligilactobacillus	100	100	100	100	100	100	100	100	100	100	100	100	100	100	100	100	100	100
Limosilactobacillus	2	2	2	2	2	2	2	2	2	2	2	2	2	2	2	2	2	2	2	2	2	2	2	2	2	2	2	2	2		Limosilactobacillus	100	100	100	100	100	100	100	100	100	100	100	100	100	100	100	100	100	100
Lysinibacillus	3	2	2	2	3	3	3	3	2	2	2	3	3	3	3	3	3	3	3	3	3	3	2	2	2	2	2	3	3		Lysinibacillus	66.6667	66.6667	66.6667	100	100	100	100	66.6667	66.6667	66.6667	100	100	100	100	100	100	100	100
Massilia	1	1	1	1	1	1	1	1	1	1	1	1	1	1	1	1	1	1	1	1	1	1	1	1	1	1	1	1	1		Massilia	100	100	100	100	100	100	100	100	100	100	100	100	100	100	100	100	100	100
Mesobacillus	3	3	3	3	3	3	3	3	3	3	3	3	3	3	3	3	3	3	3	3	3	3	3	3	3	3	3	3	3		Mesobacillus	100	100	100	100	100	100	100	100	100	100	100	100	100	100	100	100	100	100
Mesorhizobium	2	2	2	2	2	2	2	2	2	2	2	2	2	2	2	2	2	2	2	2	2	2	2	2	2	2	2	2	2		Mesorhizobium	100	100	100	100	100	100	100	100	100	100	100	100	100	100	100	100	100	100
Micromonospora	10	9	10	10	10	10	10	10	9	10	10	10	10	10	10	9	10	10	10	10	10	10	10	10	10	10	10	10	10		Micromonospora	90	100	100	100	100	100	100	90	100	100	100	100	100	100	90	100	100	100
Microvirga	1	1	1	1	1	1	1	1	1	1	1	1	1	1	1	1	1	1	1	1	1	1	1	1	1	1	1	1	1		Microvirga	100	100	100	100	100	100	100	100	100	100	100	100	100	100	100	100	100	100
Modestobacter	3	3	3	3	3	3	3	3	3	3	3	3	3	3	3	3	3	3	3	3	3	3	3	3	3	3	3	3	3		Modestobacter	100	100	100	100	100	100	100	100	100	100	100	100	100	100	100	100	100	100
Moraxella	3	3	3	3	3	3	3	3	3	3	3	3	3	3	3	3	3	3	3	3	3	3	3	3	3	3	3	3	3		Moraxella	100	100	100	100	100	100	100	100	100	100	100	100	100	100	100	100	100	100
Moraxellaceae_g	1	1	1	1	1	1	1	1	1	1	1	1	1	1	1	1	1	1	1	1	1	1	1	1	1	1	1	1	1		Moraxellaceae_g	100	100	100	100	100	100	100	100	100	100	100	100	100	100	100	100	100	100
Mycobacterium	3	3	3	3	3	3	3	3	3	3	3	3	3	3	3	2	3	3	3	3	3	3	1	3	3	3	3	3	3		Mycobacterium	100	100	100	100	100	100	100	100	100	100	100	100	100	100	66.6667	100	100	100
Neisseria	2	2	2	2	2	2	2	2	2	2	2	2	2	2	2	2	2	2	2	2	2	2	2	2	2	2	2	2	2		Neisseria	100	100	100	100	100	100	100	100	100	100	100	100	100	100	100	100	100	100
Neisseriaceae_g	4	4	4	4	4	4	4	4	4	4	4	4	4	4	4	4	4	4	4	4	4	4	4	4	4	4	4	4	4		Neisseriaceae_g	100	100	100	100	100	100	100	100	100	100	100	100	100	100	100	100	100	100
Neobacillus	9	9	9	9	9	9	9	9	9	9	9	9	9	9	9	9	9	9	9	9	9	9	9	9	9	9	9	9	9		Neobacillus	100	100	100	100	100	100	100	100	100	100	100	100	100	100	100	100	100	100
Nocardioides	9	9	9	9	9	9	9	9	9	9	9	9	9	9	9	9	9	9	9	9	9	9	9	9	9	9	9	9	9		Nocardioides	100	100	100	100	100	100	100	100	100	100	100	100	100	100	100	100	100	100
Nocardiopsis	2	0	2	2	2	2	2	2	2	2	2	2	2	2	2	2	2	2	2	2	2	2	2	2	2	2	2	2	2		Nocardiopsis	0	100	100	100	100	100	100	100	100	100	100	100	100	100	100	100	100	100
Nonomuraea	1	1	1	1	1	1	1	1	1	1	1	1	1	1	1	1	1	1	1	1	1	1	1	1	1	1	1	1	1		Nonomuraea	100	100	100	100	100	100	100	100	100	100	100	100	100	100	100	100	100	100
Nosema	1	0	0	0	0	0	0	1	0	0	1	1	1	1	1	0	0	0	0	1	1	1	0	0	0	0	0	0	0		Nosema	0	0	0	0	0	0	100	0	0	100	100	100	100	100	0	0	0	0
Novosphingobium	1	1	1	1	1	1	1	1	1	1	1	1	1	1	1	1	1	1	1	1	1	1	1	1	1	1	1	1	1		Novosphingobium	100	100	100	100	100	100	100	100	100	100	100	100	100	100	100	100	100	100
Obscuribacteraceae_g	1	1	1	1	1	1	1	1	1	1	1	1	1	1	1	1	1	1	1	1	1	1	0	0	0	0	0	1	1		Obscuribacteraceae_g	100	100	100	100	100	100	100	100	100	100	100	100	100	100	100	100	100	100
Oceanobacillus	2	2	2	2	2	2	2	2	2	2	2	2	2	2	2	0	2	2	2	2	2	2	2	2	2	2	2	2	2		Oceanobacillus	100	100	100	100	100	100	100	100	100	100	100	100	100	100	0	100	100	100
Oligoflexia_g	2	2	2	2	2	2	2	2	2	2	2	2	2	2	2	2	2	2	2	2	2	2	0	2	2	2	2	2	2		Oligoflexia_g	100	100	100	100	100	100	100	100	100	100	100	100	100	100	100	100	100	100
Orbaceae_g	4	2	3	3	4	4	4	4	1	2	3	3	4	4	4	1	2	2	3	3	3	4	2	2	2	2	2	4	4		Orbaceae_g	50	75	75	100	100	100	100	25	50	75	75	100	100	100	25	50	50	75
Pantoea	39	33	36	38	39	39	39	39	32	37	39	39	39	39	39	32	37	39	39	39	39	39	36	38	38	38	38	38	38		Pantoea	84.6154	92.3077	97.4359	100	100	100	100	82.0513	94.8718	100	100	100	100	100	82.0513	94.8718	100	100
Pediococcus	1	1	1	1	1	1	1	1	1	1	1	1	1	1	1	0	1	1	1	1	1	1	1	1	1	1	1	1	1		Pediococcus	100	100	100	100	100	100	100	100	100	100	100	100	100	100	0	100	100	100
Pelomonas	4	4	4	4	4	4	4	4	4	4	4	4	4	4	4	4	4	4	4	4	4	4	4	4	4	4	4	4	4		Pelomonas	100	100	100	100	100	100	100	100	100	100	100	100	100	100	100	100	100	100
Peptoniphilus	2	2	2	2	2	2	2	2	2	2	2	2	2	2	2	2	2	2	2	2	2	2	2	2	2	2	2	2	2		Peptoniphilus	100	100	100	100	100	100	100	100	100	100	100	100	100	100	100	100	100	100
Peribacillus	1	1	1	1	1	1	1	1	1	1	1	1	1	1	1	1	1	1	1	1	1	1	0	1	1	1	1	1	1		Peribacillus	100	100	100	100	100	100	100	100	100	100	100	100	100	100	100	100	100	100
Phaseolibacter	2	2	2	2	2	2	2	2	2	2	2	2	2	2	2	2	2	2	2	2	2	2	2	2	2	2	2	2	2		Phaseolibacter	100	100	100	100	100	100	100	100	100	100	100	100	100	100	100	100	100	100
Phytobacter	2	2	2	2	2	2	2	2	2	2	2	2	2	2	2	2	2	2	2	2	2	2	2	2	2	2	2	2	2		Phytobacter	100	100	100	100	100	100	100	100	100	100	100	100	100	100	100	100	100	100
Planomicrobium	3	3	3	3	3	3	3	3	3	3	3	3	3	3	3	3	3	3	3	3	3	3	3	3	3	3	3	3	3		Planomicrobium	100	100	100	100	100	100	100	100	100	100	100	100	100	100	100	100	100	100
Porphyromonas	4	4	4	4	4	4	4	4	4	4	4	4	4	4	4	4	4	4	4	4	4	4	0	0	4	4	4	4	4		Porphyromonas	100	100	100	100	100	100	100	100	100	100	100	100	100	100	100	100	100	100
Prevotella	2	2	2	2	2	2	2	2	2	2	2	2	2	2	2	2	2	2	2	2	2	2	0	0	2	2	2	2	2		Prevotella	100	100	100	100	100	100	100	100	100	100	100	100	100	100	100	100	100	100
Providencia	2	2	2	2	2	2	2	2	2	2	2	2	2	2	2	2	2	2	2	2	2	2	2	2	2	2	2	2	2		Providencia	100	100	100	100	100	100	100	100	100	100	100	100	100	100	100	100	100	100
Pseudarthrobacter	1	1	1	1	1	1	1	1	1	1	1	1	1	1	1	1	1	1	1	1	1	1	1	1	1	1	1	1	1		Pseudarthrobacter	100	100	100	100	100	100	100	100	100	100	100	100	100	100	100	100	100	100
Pseudokineococcus	1	1	1	1	1	1	1	1	1	1	1	1	1	1	1	1	1	1	1	1	1	1	1	1	1	1	1	1	1		Pseudokineococcus	100	100	100	100	100	100	100	100	100	100	100	100	100	100	100	100	100	100
Pseudonocardia	2	2	2	2	2	2	2	2	2	2	2	2	2	2	2	2	2	2	2	2	2	2	2	2	2	2	2	2	2		Pseudonocardia	100	100	100	100	100	100	100	100	100	100	100	100	100	100	100	100	100	100
Psychrobacter	1	1	1	1	1	1	1	1	1	1	1	1	1	1	1	1	1	1	1	1	1	1	1	1	1	1	1	1	1		Psychrobacter	100	100	100	100	100	100	100	100	100	100	100	100	100	100	100	100	100	100
Raoultella	2	2	2	2	2	2	2	2	2	2	2	2	2	2	2	2	2	2	2	2	2	2	2	2	2	2	2	2	2		Raoultella	100	100	100	100	100	100	100	100	100	100	100	100	100	100	100	100	100	100
Rhodanobacteraceae_g	1	1	1	1	1	1	1	1	1	1	1	1	1	1	1	1	1	1	1	1	1	1	1	1	1	1	1	1	1		Rhodanobacteraceae_g	100	100	100	100	100	100	100	100	100	100	100	100	100	100	100	100	100	100
Rhodococcus	4	3	4	4	4	4	4	4	3	4	4	4	4	4	4	4	4	4	4	4	4	4	3	4	4	4	4	4	4		Rhodococcus	75	100	100	100	100	100	100	75	100	100	100	100	100	100	100	100	100	100
Rosenbergiella	6	6	6	6	6	6	6	6	6	6	6	6	6	6	6	6	6	6	6	6	6	6	6	6	6	6	6	6	6		Rosenbergiella	100	100	100	100	100	100	100	100	100	100	100	100	100	100	100	100	100	100
Rothia	5	5	5	5	5	5	5	5	5	5	5	5	5	5	5	3	5	5	5	5	5	5	5	5	5	5	5	5	5		Rothia	100	100	100	100	100	100	100	100	100	100	100	100	100	100	60	100	100	100
Rubritepida	1	1	1	1	1	1	1	1	1	1	1	1	1	1	1	1	1	1	1	1	1	1	1	1	1	1	1	1	1		Rubritepida	100	100	100	100	100	100	100	100	100	100	100	100	100	100	100	100	100	100
Ruminococcus	1	1	1	1	1	1	1	1	1	1	1	1	1	1	1	1	1	1	1	1	1	1	1	1	1	1	1	1	1		Ruminococcus	100	100	100	100	100	100	100	100	100	100	100	100	100	100	100	100	100	100
Saccharimonadaceae_g	1	1	1	1	1	1	1	1	0	1	1	1	1	1	1	0	0	1	1	1	1	1	1	1	1	1	1	1	1		Saccharimonadaceae_g	100	100	100	100	100	100	100	0	100	100	100	100	100	100	0	0	100	100
Salmonella	2	2	2	2	2	2	2	2	2	2	2	2	2	2	2	1	1	1	1	1	1	2	2	2	2	2	2	2	2		Salmonella	100	100	100	100	100	100	100	100	100	100	100	100	100	100	50	50	50	50
Schaalia	2	2	2	2	2	2	2	2	2	2	2	2	2	2	2	2	2	2	2	2	2	2	2	2	2	2	2	2	2		Schaalia	100	100	100	100	100	100	100	100	100	100	100	100	100	100	100	100	100	100
Sediminibacterium	9	9	9	9	9	9	9	9	9	9	9	9	9	9	9	9	9	9	9	9	9	9	0	9	9	9	9	9	9		Sediminibacterium	100	100	100	100	100	100	100	100	100	100	100	100	100	100	100	100	100	100
Segetibacter	1	1	1	1	1	1	1	1	1	1	1	1	1	1	1	1	1	1	1	1	1	1	0	1	1	1	1	1	1		Segetibacter	100	100	100	100	100	100	100	100	100	100	100	100	100	100	100	100	100	100
Selenomonadaceae_g	1	1	1	1	1	1	1	1	1	1	1	1	1	1	1	1	1	1	1	1	1	1	0	0	0	1	1	1	1		Selenomonadaceae_g	100	100	100	100	100	100	100	100	100	100	100	100	100	100	100	100	100	100
Sinirhodobacter	1	1	1	1	1	1	1	1	1	1	1	1	1	1	1	1	1	1	1	1	1	1	0	1	1	1	1	1	1		Sinirhodobacter	100	100	100	100	100	100	100	100	100	100	100	100	100	100	100	100	100	100
Smaragdicoccus	2	2	2	2	2	2	2	2	2	2	2	2	2	2	2	2	2	2	2	2	2	2	2	2	2	2	2	2	2		Smaragdicoccus	100	100	100	100	100	100	100	100	100	100	100	100	100	100	100	100	100	100
Solibacillus	1	1	1	1	1	1	1	1	1	1	1	1	1	1	1	1	1	1	1	1	1	1	1	1	1	1	1	1	1		Solibacillus	100	100	100	100	100	100	100	100	100	100	100	100	100	100	100	100	100	100
Solibacterales_g	1	1	1	1	1	1	1	1	1	1	1	1	1	1	1	1	1	1	1	1	1	1	1	1	1	1	1	1	1		Solibacterales_g	100	100	100	100	100	100	100	100	100	100	100	100	100	100	100	100	100	100
Sphingobium	1	1	1	1	1	1	1	1	1	1	1	1	1	1	1	1	1	1	1	1	1	1	1	1	1	1	1	1	1		Sphingobium	100	100	100	100	100	100	100	100	100	100	100	100	100	100	100	100	100	100
Sporosarcina	1	1	1	1	1	1	1	1	1	1	1	1	1	1	1	1	1	1	1	1	1	1	0	1	1	1	1	1	1		Sporosarcina	100	100	100	100	100	100	100	100	100	100	100	100	100	100	100	100	100	100
Swingsia	4	4	4	4	4	4	4	4	4	4	4	4	4	4	4	4	4	4	4	4	4	4	4	4	4	4	4	4	4		Swingsia	100	100	100	100	100	100	100	100	100	100	100	100	100	100	100	100	100	100
Tardiphaga	1	1	1	1	1	1	1	1	1	1	1	1	1	1	1	1	1	1	1	1	1	1	0	1	1	1	1	1	1		Tardiphaga	100	100	100	100	100	100	100	100	100	100	100	100	100	100	100	100	100	100
TM7x	3	3	3	3	3	3	3	3	0	3	3	3	3	3	3	0	0	3	3	3	3	3	3	3	3	3	3	3	3		TM7x	100	100	100	100	100	100	100	0	100	100	100	100	100	100	0	0	100	100
Tokpelaia	1	1	1	1	1	1	1	1	1	1	1	1	1	1	1	1	1	1	1	1	1	1	1	1	1	1	1	1	1		Tokpelaia	100	100	100	100	100	100	100	100	100	100	100	100	100	100	100	100	100	100
Tsukamurella	1	1	1	1	1	1	1	1	1	1	1	1	1	1	1	1	1	1	1	1	1	1	1	1	1	1	1	1	1		Tsukamurella	100	100	100	100	100	100	100	100	100	100	100	100	100	100	100	100	100	100
Undibacterium	1	1	1	1	1	1	1	1	1	1	1	1	1	1	1	1	1	1	1	1	1	1	1	1	1	1	1	1	1		Undibacterium	100	100	100	100	100	100	100	100	100	100	100	100	100	100	100	100	100	100
Ureibacillus	1	1	1	1	1	1	1	1	1	1	1	1	1	1	1	1	1	1	1	1	1	1	1	1	1	1	1	1	1		Ureibacillus	100	100	100	100	100	100	100	100	100	100	100	100	100	100	100	100	100	100
Vagococcus	1	1	1	1	1	1	1	1	1	1	1	1	1	1	1	1	1	1	1	1	1	1	1	1	1	1	1	1	1		Vagococcus	100	100	100	100	100	100	100	100	100	100	100	100	100	100	100	100	100	100
Veillonella	8	8	8	8	8	8	8	8	8	8	8	8	8	8	8	8	8	8	8	8	8	8	0	0	0	8	8	8	8		Veillonella	100	100	100	100	100	100	100	100	100	100	100	100	100	100	100	100	100	100
Vibrionimonas	6	6	6	6	6	6	6	6	6	6	6	6	6	6	6	6	6	6	6	6	6	6	0	6	6	6	6	6	6		Vibrionimonas	100	100	100	100	100	100	100	100	100	100	100	100	100	100	100	100	100	100
Williamsia	1	1	1	1	1	1	1	1	1	1	1	1	1	1	1	1	1	1	1	1	1	1	1	1	1	1	1	1	1		Williamsia	100	100	100	100	100	100	100	100	100	100	100	100	100	100	100	100	100	100
Xanthomonas	1	1	1	1	1	1	1	1	1	1	1	1	1	1	1	1	1	1	1	1	1	1	1	1	1	1	1	1	1		Xanthomonas	100	100	100	100	100	100	100	100	100	100	100	100	100	100	100	100	100	100
Yokenella	1	1	1	1	1	1	1	1	1	1	1	1	1	1	1	1	1	1	1	1	1	1	1	1	1	1	1	1	1		Yokenella	100	100	100	100	100	100	100	100	100	100	100	100	100	100	100	100	100	100
Zymobacter	2	2	2	2	2	2	2	2	2	2	2	2	2	2	2	2	2	2	2	2	2	2	0	0	2	2	2	2	2		Zymobacter	100	100	100	100	100	100	100	100	100	100	100	100	100	100	100	100	100	100
[truncated: 10 more columns]

## Sheet: F
Data S1-F. Cross-validation by identity (CVI) metrics from TAXXI benchmark.
dataset	region	CVI_cutoff	metric	classifie+-confidence	rank	value
beexact2_16s	fl	99	TPR	dada010	c	100
beexact2_16s	fl	99	UCR	dada010	c	0
beexact2_16s	fl	99	MCR	dada010	c	0
beexact2_16s	fl	99	OCR	dada010	c	.
beexact2_16s	fl	99	Acc	dada010	c	100
beexact2_16s	fl	99	TPR	dada010	d	100
beexact2_16s	fl	99	UCR	dada010	d	0
beexact2_16s	fl	99	MCR	dada010	d	0
beexact2_16s	fl	99	OCR	dada010	d	.
beexact2_16s	fl	99	Acc	dada010	d	100
beexact2_16s	fl	99	TPR	dada010	f	100
beexact2_16s	fl	99	UCR	dada010	f	0
beexact2_16s	fl	99	MCR	dada010	f	0
beexact2_16s	fl	99	OCR	dada010	f	.
beexact2_16s	fl	99	Acc	dada010	f	100
beexact2_16s	fl	99	TPR	dada010	g	99.8
beexact2_16s	fl	99	UCR	dada010	g	0
beexact2_16s	fl	99	MCR	dada010	g	0.2
beexact2_16s	fl	99	OCR	dada010	g	.
beexact2_16s	fl	99	Acc	dada010	g	99.3
beexact2_16s	fl	99	TPR	dada010	o	100
beexact2_16s	fl	99	UCR	dada010	o	0
beexact2_16s	fl	99	MCR	dada010	o	0
beexact2_16s	fl	99	OCR	dada010	o	.
beexact2_16s	fl	99	Acc	dada010	o	100
beexact2_16s	fl	99	TPR	dada010	p	100
beexact2_16s	fl	99	UCR	dada010	p	0
beexact2_16s	fl	99	MCR	dada010	p	0
beexact2_16s	fl	99	OCR	dada010	p	.
beexact2_16s	fl	99	Acc	dada010	p	100
beexact2_16s	fl	99	TPR	dada010	s	92
beexact2_16s	fl	99	UCR	dada010	s	0
beexact2_16s	fl	99	MCR	dada010	s	8
beexact2_16s	fl	99	OCR	dada010	s	100
beexact2_16s	fl	99	Acc	dada010	s	81.9
beexact2_16s	fl	99	TPR	dada020	c	100
beexact2_16s	fl	99	UCR	dada020	c	0
beexact2_16s	fl	99	MCR	dada020	c	0
beexact2_16s	fl	99	OCR	dada020	c	.
beexact2_16s	fl	99	Acc	dada020	c	100
beexact2_16s	fl	99	TPR	dada020	d	100
beexact2_16s	fl	99	UCR	dada020	d	0
beexact2_16s	fl	99	MCR	dada020	d	0
beexact2_16s	fl	99	OCR	dada020	d	.
beexact2_16s	fl	99	Acc	dada020	d	100
beexact2_16s	fl	99	TPR	dada020	f	100
beexact2_16s	fl	99	UCR	dada020	f	0
beexact2_16s	fl	99	MCR	dada020	f	0
beexact2_16s	fl	99	OCR	dada020	f	.
beexact2_16s	fl	99	Acc	dada020	f	100
beexact2_16s	fl	99	TPR	dada020	g	99.8
beexact2_16s	fl	99	UCR	dada020	g	0
beexact2_16s	fl	99	MCR	dada020	g	0.2
beexact2_16s	fl	99	OCR	dada020	g	.
beexact2_16s	fl	99	Acc	dada020	g	99.3
beexact2_16s	fl	99	TPR	dada020	o	100
beexact2_16s	fl	99	UCR	dada020	o	0
beexact2_16s	fl	99	MCR	dada020	o	0
beexact2_16s	fl	99	OCR	dada020	o	.
beexact2_16s	fl	99	Acc	dada020	o	100
beexact2_16s	fl	99	TPR	dada020	p	100
beexact2_16s	fl	99	UCR	dada020	p	0
beexact2_16s	fl	99	MCR	dada020	p	0
beexact2_16s	fl	99	OCR	dada020	p	.
beexact2_16s	fl	99	Acc	dada020	p	100
beexact2_16s	fl	99	TPR	dada020	s	92
beexact2_16s	fl	99	UCR	dada020	s	0
beexact2_16s	fl	99	MCR	dada020	s	8
beexact2_16s	fl	99	OCR	dada020	s	99
beexact2_16s	fl	99	Acc	dada020	s	82
beexact2_16s	fl	99	TPR	dada030	c	100
beexact2_16s	fl	99	UCR	dada030	c	0
beexact2_16s	fl	99	MCR	dada030	c	0
beexact2_16s	fl	99	OCR	dada030	c	.
beexact2_16s	fl	99	Acc	dada030	c	100
beexact2_16s	fl	99	TPR	dada030	d	100
beexact2_16s	fl	99	UCR	dada030	d	0
beexact2_16s	fl	99	MCR	dada030	d	0
beexact2_16s	fl	99	OCR	dada030	d	.
beexact2_16s	fl	99	Acc	dada030	d	100
beexact2_16s	fl	99	TPR	dada030	f	100
beexact2_16s	fl	99	UCR	dada030	f	0
beexact2_16s	fl	99	MCR	dada030	f	0
beexact2_16s	fl	99	OCR	dada030	f	.
beexact2_16s	fl	99	Acc	dada030	f	100
beexact2_16s	fl	99	TPR	dada030	g	99.8
beexact2_16s	fl	99	UCR	dada030	g	0
beexact2_16s	fl	99	MCR	dada030	g	0.2
beexact2_16s	fl	99	OCR	dada030	g	.
beexact2_16s	fl	99	Acc	dada030	g	99.3
beexact2_16s	fl	99	TPR	dada030	o	100
beexact2_16s	fl	99	UCR	dada030	o	0
beexact2_16s	fl	99	MCR	dada030	o	0
beexact2_16s	fl	99	OCR	dada030	o	.
beexact2_16s	fl	99	Acc	dada030	o	100
beexact2_16s	fl	99	TPR	dada030	p	100
beexact2_16s	fl	99	UCR	dada030	p	0
beexact2_16s	fl	99	MCR	dada030	p	0
beexact2_16s	fl	99	OCR	dada030	p	.
beexact2_16s	fl	99	Acc	dada030	p	100
beexact2_16s	fl	99	TPR	dada030	s	92
beexact2_16s	fl	99	UCR	dada030	s	0.1
beexact2_16s	fl	99	MCR	dada030	s	7.8
beexact2_16s	fl	99	OCR	dada030	s	98.1
beexact2_16s	fl	99	Acc	dada030	s	82.1
beexact2_16s	fl	99	TPR	dada040	c	100
beexact2_16s	fl	99	UCR	dada040	c	0
beexact2_16s	fl	99	MCR	dada040	c	0
beexact2_16s	fl	99	OCR	dada040	c	.
beexact2_16s	fl	99	Acc	dada040	c	100
beexact2_16s	fl	99	TPR	dada040	d	100
beexact2_16s	fl	99	UCR	dada040	d	0
beexact2_16s	fl	99	MCR	dada040	d	0
beexact2_16s	fl	99	OCR	dada040	d	.
beexact2_16s	fl	99	Acc	dada040	d	100
beexact2_16s	fl	99	TPR	dada040	f	100
beexact2_16s	fl	99	UCR	dada040	f	0
beexact2_16s	fl	99	MCR	dada040	f	0
beexact2_16s	fl	99	OCR	dada040	f	.
beexact2_16s	fl	99	Acc	dada040	f	100
beexact2_16s	fl	99	TPR	dada040	g	99.8
beexact2_16s	fl	99	UCR	dada040	g	0
beexact2_16s	fl	99	MCR	dada040	g	0.2
beexact2_16s	fl	99	OCR	dada040	g	.
beexact2_16s	fl	99	Acc	dada040	g	99.3
beexact2_16s	fl	99	TPR	dada040	o	100
beexact2_16s	fl	99	UCR	dada040	o	0
beexact2_16s	fl	99	MCR	dada040	o	0
beexact2_16s	fl	99	OCR	dada040	o	.
beexact2_16s	fl	99	Acc	dada040	o	100
beexact2_16s	fl	99	TPR	dada040	p	100
beexact2_16s	fl	99	UCR	dada040	p	0
beexact2_16s	fl	99	MCR	dada040	p	0
beexact2_16s	fl	99	OCR	dada040	p	.
beexact2_16s	fl	99	Acc	dada040	p	100
beexact2_16s	fl	99	TPR	dada040	s	92
beexact2_16s	fl	99	UCR	dada040	s	0.1
beexact2_16s	fl	99	MCR	dada040	s	7.8
beexact2_16s	fl	99	OCR	dada040	s	96.2
beexact2_16s	fl	99	Acc	dada040	s	82.3
beexact2_16s	fl	99	TPR	dada050	c	100
beexact2_16s	fl	99	UCR	dada050	c	0
beexact2_16s	fl	99	MCR	dada050	c	0
beexact2_16s	fl	99	OCR	dada050	c	.
beexact2_16s	fl	99	Acc	dada050	c	100
beexact2_16s	fl	99	TPR	dada050	d	100
beexact2_16s	fl	99	UCR	dada050	d	0
beexact2_16s	fl	99	MCR	dada050	d	0
beexact2_16s	fl	99	OCR	dada050	d	.
beexact2_16s	fl	99	Acc	dada050	d	100
beexact2_16s	fl	99	TPR	dada050	f	100
beexact2_16s	fl	99	UCR	dada050	f	0
beexact2_16s	fl	99	MCR	dada050	f	0
beexact2_16s	fl	99	OCR	dada050	f	.
beexact2_16s	fl	99	Acc	dada050	f	100
beexact2_16s	fl	99	TPR	dada050	g	99.8
beexact2_16s	fl	99	UCR	dada050	g	0
beexact2_16s	fl	99	MCR	dada050	g	0.2
beexact2_16s	fl	99	OCR	dada050	g	.
beexact2_16s	fl	99	Acc	dada050	g	99.3
beexact2_16s	fl	99	TPR	dada050	o	100
beexact2_16s	fl	99	UCR	dada050	o	0
beexact2_16s	fl	99	MCR	dada050	o	0
beexact2_16s	fl	99	OCR	dada050	o	.
beexact2_16s	fl	99	Acc	dada050	o	100
beexact2_16s	fl	99	TPR	dada050	p	100
beexact2_16s	fl	99	UCR	dada050	p	0
beexact2_16s	fl	99	MCR	dada050	p	0
beexact2_16s	fl	99	OCR	dada050	p	.
beexact2_16s	fl	99	Acc	dada050	p	100
beexact2_16s	fl	99	TPR	dada050	s	91.9
beexact2_16s	fl	99	UCR	dada050	s	1.1
beexact2_16s	fl	99	MCR	dada050	s	7
beexact2_16s	fl	99	OCR	dada050	s	94.2
beexact2_16s	fl	99	Acc	dada050	s	82.3
beexact2_16s	fl	99	TPR	dada060	c	100
beexact2_16s	fl	99	UCR	dada060	c	0
beexact2_16s	fl	99	MCR	dada060	c	0
beexact2_16s	fl	99	OCR	dada060	c	.
beexact2_16s	fl	99	Acc	dada060	c	100
beexact2_16s	fl	99	TPR	dada060	d	100
beexact2_16s	fl	99	UCR	dada060	d	0
beexact2_16s	fl	99	MCR	dada060	d	0
beexact2_16s	fl	99	OCR	dada060	d	.
beexact2_16s	fl	99	Acc	dada060	d	100
beexact2_16s	fl	99	TPR	dada060	f	100
beexact2_16s	fl	99	UCR	dada060	f	0
beexact2_16s	fl	99	MCR	dada060	f	0
beexact2_16s	fl	99	OCR	dada060	f	.
beexact2_16s	fl	99	Acc	dada060	f	100
beexact2_16s	fl	99	TPR	dada060	g	99.7
beexact2_16s	fl	99	UCR	dada060	g	0.1
beexact2_16s	fl	99	MCR	dada060	g	0.2
beexact2_16s	fl	99	OCR	dada060	g	.
beexact2_16s	fl	99	Acc	dada060	g	99.2
beexact2_16s	fl	99	TPR	dada060	o	100
beexact2_16s	fl	99	UCR	dada060	o	0
beexact2_16s	fl	99	MCR	dada060	o	0
beexact2_16s	fl	99	OCR	dada060	o	.
beexact2_16s	fl	99	Acc	dada060	o	100
beexact2_16s	fl	99	TPR	dada060	p	100
beexact2_16s	fl	99	UCR	dada060	p	0
beexact2_16s	fl	99	MCR	dada060	p	0
beexact2_16s	fl	99	OCR	dada060	p	.
beexact2_16s	fl	99	Acc	dada060	p	100
beexact2_16s	fl	99	TPR	dada060	s	90.7
beexact2_16s	fl	99	UCR	dada060	s	3.1
beexact2_16s	fl	99	MCR	dada060	s	6.2
beexact2_16s	fl	99	OCR	dada060	s	89.4
beexact2_16s	fl	99	Acc	dada060	s	81.7
beexact2_16s	fl	99	TPR	dada070	c	100
beexact2_16s	fl	99	UCR	dada070	c	0
beexact2_16s	fl	99	MCR	dada070	c	0
beexact2_16s	fl	99	OCR	dada070	c	.
beexact2_16s	fl	99	Acc	dada070	c	100
beexact2_16s	fl	99	TPR	dada070	d	100
beexact2_16s	fl	99	UCR	dada070	d	0
beexact2_16s	fl	99	MCR	dada070	d	0
beexact2_16s	fl	99	OCR	dada070	d	.
beexact2_16s	fl	99	Acc	dada070	d	100
beexact2_16s	fl	99	TPR	dada070	f	100
beexact2_16s	fl	99	UCR	dada070	f	0
beexact2_16s	fl	99	MCR	dada070	f	0
beexact2_16s	fl	99	OCR	dada070	f	.
beexact2_16s	fl	99	Acc	dada070	f	100
beexact2_16s	fl	99	TPR	dada070	g	99.6
beexact2_16s	fl	99	UCR	dada070	g	0.3
beexact2_16s	fl	99	MCR	dada070	g	0.1
beexact2_16s	fl	99	OCR	dada070	g	.
beexact2_16s	fl	99	Acc	dada070	g	99
beexact2_16s	fl	99	TPR	dada070	o	100
beexact2_16s	fl	99	UCR	dada070	o	0
beexact2_16s	fl	99	MCR	dada070	o	0
beexact2_16s	fl	99	OCR	dada070	o	.
beexact2_16s	fl	99	Acc	dada070	o	100
beexact2_16s	fl	99	TPR	dada070	p	100
beexact2_16s	fl	99	UCR	dada070	p	0
beexact2_16s	fl	99	MCR	dada070	p	0
beexact2_16s	fl	99	OCR	dada070	p	.
beexact2_16s	fl	99	Acc	dada070	p	100
beexact2_16s	fl	99	TPR	dada070	s	88.9
beexact2_16s	fl	99	UCR	dada070	s	5.2
beexact2_16s	fl	99	MCR	dada070	s	5.8
beexact2_16s	fl	99	OCR	dada070	s	81.7
beexact2_16s	fl	99	Acc	dada070	s	80.8
beexact2_16s	fl	99	TPR	dada080	c	100
beexact2_16s	fl	99	UCR	dada080	c	0
beexact2_16s	fl	99	MCR	dada080	c	0
beexact2_16s	fl	99	OCR	dada080	c	.
beexact2_16s	fl	99	Acc	dada080	c	100
beexact2_16s	fl	99	TPR	dada080	d	100
beexact2_16s	fl	99	UCR	dada080	d	0
beexact2_16s	fl	99	MCR	dada080	d	0
beexact2_16s	fl	99	OCR	dada080	d	.
beexact2_16s	fl	99	Acc	dada080	d	100
beexact2_16s	fl	99	TPR	dada080	f	100
beexact2_16s	fl	99	UCR	dada080	f	0
beexact2_16s	fl	99	MCR	dada080	f	0
beexact2_16s	fl	99	OCR	dada080	f	.
beexact2_16s	fl	99	Acc	dada080	f	100
beexact2_16s	fl	99	TPR	dada080	g	99.5
beexact2_16s	fl	99	UCR	dada080	g	0.4
beexact2_16s	fl	99	MCR	dada080	g	0.1
beexact2_16s	fl	99	OCR	dada080	g	.
beexact2_16s	fl	99	Acc	dada080	g	99.3
beexact2_16s	fl	99	TPR	dada080	o	100
beexact2_16s	fl	99	UCR	dada080	o	0
beexact2_16s	fl	99	MCR	dada080	o	0
beexact2_16s	fl	99	OCR	dada080	o	.
beexact2_16s	fl	99	Acc	dada080	o	100
beexact2_16s	fl	99	TPR	dada080	p	100
beexact2_16s	fl	99	UCR	dada080	p	0
beexact2_16s	fl	99	MCR	dada080	p	0
beexact2_16s	fl	99	OCR	dada080	p	.
beexact2_16s	fl	99	Acc	dada080	p	100
beexact2_16s	fl	99	TPR	dada080	s	87.6
beexact2_16s	fl	99	UCR	dada080	s	7.3
beexact2_16s	fl	99	MCR	dada080	s	5.1
beexact2_16s	fl	99	OCR	dada080	s	73.1
beexact2_16s	fl	99	Acc	dada080	s	80.4
beexact2_16s	fl	99	TPR	dada090	c	100
beexact2_16s	fl	99	UCR	dada090	c	0
beexact2_16s	fl	99	MCR	dada090	c	0
beexact2_16s	fl	99	OCR	dada090	c	.
beexact2_16s	fl	99	Acc	dada090	c	100
beexact2_16s	fl	99	TPR	dada090	d	100
beexact2_16s	fl	99	UCR	dada090	d	0
beexact2_16s	fl	99	MCR	dada090	d	0
beexact2_16s	fl	99	OCR	dada090	d	.
beexact2_16s	fl	99	Acc	dada090	d	100
beexact2_16s	fl	99	TPR	dada090	f	100
beexact2_16s	fl	99	UCR	dada090	f	0
beexact2_16s	fl	99	MCR	dada090	f	0
beexact2_16s	fl	99	OCR	dada090	f	.
beexact2_16s	fl	99	Acc	dada090	f	100
beexact2_16s	fl	99	TPR	dada090	g	98.9
beexact2_16s	fl	99	UCR	dada090	g	1
beexact2_16s	fl	99	MCR	dada090	g	0.1
beexact2_16s	fl	99	OCR	dada090	g	.
beexact2_16s	fl	99	Acc	dada090	g	98.8
beexact2_16s	fl	99	TPR	dada090	o	100
beexact2_16s	fl	99	UCR	dada090	o	0
beexact2_16s	fl	99	MCR	dada090	o	0
beexact2_16s	fl	99	OCR	dada090	o	.
beexact2_16s	fl	99	Acc	dada090	o	100
beexact2_16s	fl	99	TPR	dada090	p	100
beexact2_16s	fl	99	UCR	dada090	p	0
beexact2_16s	fl	99	MCR	dada090	p	0
beexact2_16s	fl	99	OCR	dada090	p	.
beexact2_16s	fl	99	Acc	dada090	p	100
beexact2_16s	fl	99	TPR	dada090	s	84.7
beexact2_16s	fl	99	UCR	dada090	s	10.7
beexact2_16s	fl	99	MCR	dada090	s	4.6
beexact2_16s	fl	99	OCR	dada090	s	63.5
beexact2_16s	fl	99	Acc	dada090	s	78.5
beexact2_16s	fl	99	TPR	dada100	c	100
beexact2_16s	fl	99	UCR	dada100	c	0
beexact2_16s	fl	99	MCR	dada100	c	0
beexact2_16s	fl	99	OCR	dada100	c	.
beexact2_16s	fl	99	Acc	dada100	c	100
beexact2_16s	fl	99	TPR	dada100	d	100
beexact2_16s	fl	99	UCR	dada100	d	0
beexact2_16s	fl	99	MCR	dada100	d	0
beexact2_16s	fl	99	OCR	dada100	d	.
beexact2_16s	fl	99	Acc	dada100	d	100
beexact2_16s	fl	99	TPR	dada100	f	99.9
beexact2_16s	fl	99	UCR	dada100	f	0.1
beexact2_16s	fl	99	MCR	dada100	f	0
beexact2_16s	fl	99	OCR	dada100	f	.
beexact2_16s	fl	99	Acc	dada100	f	99.9
beexact2_16s	fl	99	TPR	dada100	g	98
beexact2_16s	fl	99	UCR	dada100	g	2
beexact2_16s	fl	99	MCR	dada100	g	0
beexact2_16s	fl	99	OCR	dada100	g	.
beexact2_16s	fl	99	Acc	dada100	g	98
beexact2_16s	fl	99	TPR	dada100	o	100
beexact2_16s	fl	99	UCR	dada100	o	0
beexact2_16s	fl	99	MCR	dada100	o	0
beexact2_16s	fl	99	OCR	dada100	o	.
beexact2_16s	fl	99	Acc	dada100	o	100
beexact2_16s	fl	99	TPR	dada100	p	100
beexact2_16s	fl	99	UCR	dada100	p	0
beexact2_16s	fl	99	MCR	dada100	p	0
beexact2_16s	fl	99	OCR	dada100	p	.
beexact2_16s	fl	99	Acc	dada100	p	100
beexact2_16s	fl	99	TPR	dada100	s	71.9
beexact2_16s	fl	99	UCR	dada100	s	25.9
beexact2_16s	fl	99	MCR	dada100	s	2.1
beexact2_16s	fl	99	OCR	dada100	s	48.1
beexact2_16s	fl	99	Acc	dada100	s	67.9
beexact2_16s	fl	99	TPR	idtaxa010	c	100
beexact2_16s	fl	99	UCR	idtaxa010	c	0
beexact2_16s	fl	99	MCR	idtaxa010	c	0
beexact2_16s	fl	99	OCR	idtaxa010	c	.
beexact2_16s	fl	99	Acc	idtaxa010	c	100
beexact2_16s	fl	99	TPR	idtaxa010	d	100
beexact2_16s	fl	99	UCR	idtaxa010	d	0
beexact2_16s	fl	99	MCR	idtaxa010	d	0
beexact2_16s	fl	99	OCR	idtaxa010	d	.
beexact2_16s	fl	99	Acc	idtaxa010	d	100
beexact2_16s	fl	99	TPR	idtaxa010	f	100
beexact2_16s	fl	99	UCR	idtaxa010	f	0
beexact2_16s	fl	99	MCR	idtaxa010	f	0
beexact2_16s	fl	99	OCR	idtaxa010	f	.
beexact2_16s	fl	99	Acc	idtaxa010	f	100
beexact2_16s	fl	99	TPR	idtaxa010	g	99.9
beexact2_16s	fl	99	UCR	idtaxa010	g	0
beexact2_16s	fl	99	MCR	idtaxa010	g	0.1
beexact2_16s	fl	99	OCR	idtaxa010	g	.
beexact2_16s	fl	99	Acc	idtaxa010	g	99.4
beexact2_16s	fl	99	TPR	idtaxa010	o	100
beexact2_16s	fl	99	UCR	idtaxa010	o	0
beexact2_16s	fl	99	MCR	idtaxa010	o	0
beexact2_16s	fl	99	OCR	idtaxa010	o	.
beexact2_16s	fl	99	Acc	idtaxa010	o	100
beexact2_16s	fl	99	TPR	idtaxa010	p	100
beexact2_16s	fl	99	UCR	idtaxa010	p	0
beexact2_16s	fl	99	MCR	idtaxa010	p	0
beexact2_16s	fl	99	OCR	idtaxa010	p	.
beexact2_16s	fl	99	Acc	idtaxa010	p	100
beexact2_16s	fl	99	TPR	idtaxa010	s	92.2
beexact2_16s	fl	99	UCR	idtaxa010	s	0
beexact2_16s	fl	99	MCR	idtaxa010	s	7.8
beexact2_16s	fl	99	OCR	idtaxa010	s	100
beexact2_16s	fl	99	Acc	idtaxa010	s	82
beexact2_16s	fl	99	TPR	idtaxa020	c	100
beexact2_16s	fl	99	UCR	idtaxa020	c	0
beexact2_16s	fl	99	MCR	idtaxa020	c	0
beexact2_16s	fl	99	OCR	idtaxa020	c	.
beexact2_16s	fl	99	Acc	idtaxa020	c	100
beexact2_16s	fl	99	TPR	idtaxa020	d	100
beexact2_16s	fl	99	UCR	idtaxa020	d	0
beexact2_16s	fl	99	MCR	idtaxa020	d	0
beexact2_16s	fl	99	OCR	idtaxa020	d	.
beexact2_16s	fl	99	Acc	idtaxa020	d	100
beexact2_16s	fl	99	TPR	idtaxa020	f	100
beexact2_16s	fl	99	UCR	idtaxa020	f	0
beexact2_16s	fl	99	MCR	idtaxa020	f	0
beexact2_16s	fl	99	OCR	idtaxa020	f	.
beexact2_16s	fl	99	Acc	idtaxa020	f	100
beexact2_16s	fl	99	TPR	idtaxa020	g	99.9
beexact2_16s	fl	99	UCR	idtaxa020	g	0
beexact2_16s	fl	99	MCR	idtaxa020	g	0.1
beexact2_16s	fl	99	OCR	idtaxa020	g	.
beexact2_16s	fl	99	Acc	idtaxa020	g	99.4
beexact2_16s	fl	99	TPR	idtaxa020	o	100
beexact2_16s	fl	99	UCR	idtaxa020	o	0
beexact2_16s	fl	99	MCR	idtaxa020	o	0
beexact2_16s	fl	99	OCR	idtaxa020	o	.
beexact2_16s	fl	99	Acc	idtaxa020	o	100
beexact2_16s	fl	99	TPR	idtaxa020	p	100
beexact2_16s	fl	99	UCR	idtaxa020	p	0
beexact2_16s	fl	99	MCR	idtaxa020	p	0
beexact2_16s	fl	99	OCR	idtaxa020	p	.
beexact2_16s	fl	99	Acc	idtaxa020	p	100
beexact2_16s	fl	99	TPR	idtaxa020	s	92.2
beexact2_16s	fl	99	UCR	idtaxa020	s	0.4
beexact2_16s	fl	99	MCR	idtaxa020	s	7.5
beexact2_16s	fl	99	OCR	idtaxa020	s	94.2
beexact2_16s	fl	99	Acc	idtaxa020	s	82.5
beexact2_16s	fl	99	TPR	idtaxa030	c	100
beexact2_16s	fl	99	UCR	idtaxa030	c	0
beexact2_16s	fl	99	MCR	idtaxa030	c	0
beexact2_16s	fl	99	OCR	idtaxa030	c	.
beexact2_16s	fl	99	Acc	idtaxa030	c	100
beexact2_16s	fl	99	TPR	idtaxa030	d	100
beexact2_16s	fl	99	UCR	idtaxa030	d	0
beexact2_16s	fl	99	MCR	idtaxa030	d	0
beexact2_16s	fl	99	OCR	idtaxa030	d	.
beexact2_16s	fl	99	Acc	idtaxa030	d	100
beexact2_16s	fl	99	TPR	idtaxa030	f	100
beexact2_16s	fl	99	UCR	idtaxa030	f	0
beexact2_16s	fl	99	MCR	idtaxa030	f	0
beexact2_16s	fl	99	OCR	idtaxa030	f	.
beexact2_16s	fl	99	Acc	idtaxa030	f	100
beexact2_16s	fl	99	TPR	idtaxa030	g	99.8
beexact2_16s	fl	99	UCR	idtaxa030	g	0.1
beexact2_16s	fl	99	MCR	idtaxa030	g	0.1
beexact2_16s	fl	99	OCR	idtaxa030	g	.
beexact2_16s	fl	99	Acc	idtaxa030	g	99.5
beexact2_16s	fl	99	TPR	idtaxa030	o	100
beexact2_16s	fl	99	UCR	idtaxa030	o	0
beexact2_16s	fl	99	MCR	idtaxa030	o	0
beexact2_16s	fl	99	OCR	idtaxa030	o	.
beexact2_16s	fl	99	Acc	idtaxa030	o	100
beexact2_16s	fl	99	TPR	idtaxa030	p	100
beexact2_16s	fl	99	UCR	idtaxa030	p	0
beexact2_16s	fl	99	MCR	idtaxa030	p	0
beexact2_16s	fl	99	OCR	idtaxa030	p	.
beexact2_16s	fl	99	Acc	idtaxa030	p	100
beexact2_16s	fl	99	TPR	idtaxa030	s	91.1
beexact2_16s	fl	99	UCR	idtaxa030	s	2.5
beexact2_16s	fl	99	MCR	idtaxa030	s	6.4
beexact2_16s	fl	99	OCR	idtaxa030	s	77.9
beexact2_16s	fl	99	Acc	idtaxa030	s	83.1
beexact2_16s	fl	99	TPR	idtaxa040	c	100
beexact2_16s	fl	99	UCR	idtaxa040	c	0
beexact2_16s	fl	99	MCR	idtaxa040	c	0
beexact2_16s	fl	99	OCR	idtaxa040	c	.
beexact2_16s	fl	99	Acc	idtaxa040	c	100
beexact2_16s	fl	99	TPR	idtaxa040	d	100
beexact2_16s	fl	99	UCR	idtaxa040	d	0
beexact2_16s	fl	99	MCR	idtaxa040	d	0
beexact2_16s	fl	99	OCR	idtaxa040	d	.
beexact2_16s	fl	99	Acc	idtaxa040	d	100
beexact2_16s	fl	99	TPR	idtaxa040	f	100
beexact2_16s	fl	99	UCR	idtaxa040	f	0
beexact2_16s	fl	99	MCR	idtaxa040	f	0
beexact2_16s	fl	99	OCR	idtaxa040	f	.
beexact2_16s	fl	99	Acc	idtaxa040	f	100
beexact2_16s	fl	99	TPR	idtaxa040	g	99.8
beexact2_16s	fl	99	UCR	idtaxa040	g	0.1
beexact2_16s	fl	99	MCR	idtaxa040	g	0.1
beexact2_16s	fl	99	OCR	idtaxa040	g	.
beexact2_16s	fl	99	Acc	idtaxa040	g	99.6
beexact2_16s	fl	99	TPR	idtaxa040	o	100
beexact2_16s	fl	99	UCR	idtaxa040	o	0
beexact2_16s	fl	99	MCR	idtaxa040	o	0
beexact2_16s	fl	99	OCR	idtaxa040	o	.
beexact2_16s	fl	99	Acc	idtaxa040	o	100
beexact2_16s	fl	99	TPR	idtaxa040	p	100
beexact2_16s	fl	99	UCR	idtaxa040	p	0
beexact2_16s	fl	99	MCR	idtaxa040	p	0
beexact2_16s	fl	99	OCR	idtaxa040	p	.
beexact2_16s	fl	99	Acc	idtaxa040	p	100
beexact2_16s	fl	99	TPR	idtaxa040	s	85.3
beexact2_16s	fl	99	UCR	idtaxa040	s	9.9
beexact2_16s	fl	99	MCR	idtaxa040	s	4.9
beexact2_16s	fl	99	OCR	idtaxa040	s	68.3
beexact2_16s	fl	99	Acc	idtaxa040	s	78.6
beexact2_16s	fl	99	TPR	idtaxa050	c	100
beexact2_16s	fl	99	UCR	idtaxa050	c	0
beexact2_16s	fl	99	MCR	idtaxa050	c	0
beexact2_16s	fl	99	OCR	idtaxa050	c	.
beexact2_16s	fl	99	Acc	idtaxa050	c	100
beexact2_16s	fl	99	TPR	idtaxa050	d	100
beexact2_16s	fl	99	UCR	idtaxa050	d	0
beexact2_16s	fl	99	MCR	idtaxa050	d	0
beexact2_16s	fl	99	OCR	idtaxa050	d	.
beexact2_16s	fl	99	Acc	idtaxa050	d	100
beexact2_16s	fl	99	TPR	idtaxa050	f	100
beexact2_16s	fl	99	UCR	idtaxa050	f	0
beexact2_16s	fl	99	MCR	idtaxa050	f	0
beexact2_16s	fl	99	OCR	idtaxa050	f	.
beexact2_16s	fl	99	Acc	idtaxa050	f	100
beexact2_16s	fl	99	TPR	idtaxa050	g	99.4
beexact2_16s	fl	99	UCR	idtaxa050	g	0.5
beexact2_16s	fl	99	MCR	idtaxa050	g	0.1
beexact2_16s	fl	99	OCR	idtaxa050	g	.
beexact2_16s	fl	99	Acc	idtaxa050	g	99.2
beexact2_16s	fl	99	TPR	idtaxa050	o	100
beexact2_16s	fl	99	UCR	idtaxa050	o	0
beexact2_16s	fl	99	MCR	idtaxa050	o	0
beexact2_16s	fl	99	OCR	idtaxa050	o	.
beexact2_16s	fl	99	Acc	idtaxa050	o	100
beexact2_16s	fl	99	TPR	idtaxa050	p	100
beexact2_16s	fl	99	UCR	idtaxa050	p	0
beexact2_16s	fl	99	MCR	idtaxa050	p	0
beexact2_16s	fl	99	OCR	idtaxa050	p	.
beexact2_16s	fl	99	Acc	idtaxa050	p	100
beexact2_16s	fl	99	TPR	idtaxa050	s	71.6
beexact2_16s	fl	99	UCR	idtaxa050	s	26.3
beexact2_16s	fl	99	MCR	idtaxa050	s	2.1
beexact2_16s	fl	99	OCR	idtaxa050	s	54.8
beexact2_16s	fl	99	Acc	idtaxa050	s	67
beexact2_16s	fl	99	TPR	idtaxa060	c	100
beexact2_16s	fl	99	UCR	idtaxa060	c	0
beexact2_16s	fl	99	MCR	idtaxa060	c	0
beexact2_16s	fl	99	OCR	idtaxa060	c	.
beexact2_16s	fl	99	Acc	idtaxa060	c	100
beexact2_16s	fl	99	TPR	idtaxa060	d	100
beexact2_16s	fl	99	UCR	idtaxa060	d	0
beexact2_16s	fl	99	MCR	idtaxa060	d	0
beexact2_16s	fl	99	OCR	idtaxa060	d	.
beexact2_16s	fl	99	Acc	idtaxa060	d	100
beexact2_16s	fl	99	TPR	idtaxa060	f	100
beexact2_16s	fl	99	UCR	idtaxa060	f	0
beexact2_16s	fl	99	MCR	idtaxa060	f	0
beexact2_16s	fl	99	OCR	idtaxa060	f	.
beexact2_16s	fl	99	Acc	idtaxa060	f	100
beexact2_16s	fl	99	TPR	idtaxa060	g	98.6
beexact2_16s	fl	99	UCR	idtaxa060	g	1.4
beexact2_16s	fl	99	MCR	idtaxa060	g	0
beexact2_16s	fl	99	OCR	idtaxa060	g	.
beexact2_16s	fl	99	Acc	idtaxa060	g	98.4
beexact2_16s	fl	99	TPR	idtaxa060	o	100
beexact2_16s	fl	99	UCR	idtaxa060	o	0
beexact2_16s	fl	99	MCR	idtaxa060	o	0
beexact2_16s	fl	99	OCR	idtaxa060	o	.
beexact2_16s	fl	99	Acc	idtaxa060	o	100
beexact2_16s	fl	99	TPR	idtaxa060	p	100
beexact2_16s	fl	99	UCR	idtaxa060	p	0
beexact2_16s	fl	99	MCR	idtaxa060	p	0
beexact2_16s	fl	99	OCR	idtaxa060	p	.
beexact2_16s	fl	99	Acc	idtaxa060	p	100
beexact2_16s	fl	99	TPR	idtaxa060	s	57.8
beexact2_16s	fl	99	UCR	idtaxa060	s	41.7
beexact2_16s	fl	99	MCR	idtaxa060	s	0.5
beexact2_16s	fl	99	OCR	idtaxa060	s	46.2
beexact2_16s	fl	99	Acc	idtaxa060	s	54.7
beexact2_16s	fl	99	TPR	idtaxa070	c	100
beexact2_16s	fl	99	UCR	idtaxa070	c	0
beexact2_16s	fl	99	MCR	idtaxa070	c	0
beexact2_16s	fl	99	OCR	idtaxa070	c	.
beexact2_16s	fl	99	Acc	idtaxa070	c	100
beexact2_16s	fl	99	TPR	idtaxa070	d	100
beexact2_16s	fl	99	UCR	idtaxa070	d	0
beexact2_16s	fl	99	MCR	idtaxa070	d	0
beexact2_16s	fl	99	OCR	idtaxa070	d	.
beexact2_16s	fl	99	Acc	idtaxa070	d	100
beexact2_16s	fl	99	TPR	idtaxa070	f	100
beexact2_16s	fl	99	UCR	idtaxa070	f	0
beexact2_16s	fl	99	MCR	idtaxa070	f	0
beexact2_16s	fl	99	OCR	idtaxa070	f	.
beexact2_16s	fl	99	Acc	idtaxa070	f	100
beexact2_16s	fl	99	TPR	idtaxa070	g	98
beexact2_16s	fl	99	UCR	idtaxa070	g	2
beexact2_16s	fl	99	MCR	idtaxa070	g	0
beexact2_16s	fl	99	OCR	idtaxa070	g	.
beexact2_16s	fl	99	Acc	idtaxa070	g	98
beexact2_16s	fl	99	TPR	idtaxa070	o	100
beexact2_16s	fl	99	UCR	idtaxa070	o	0
beexact2_16s	fl	99	MCR	idtaxa070	o	0
beexact2_16s	fl	99	OCR	idtaxa070	o	.
beexact2_16s	fl	99	Acc	idtaxa070	o	100
beexact2_16s	fl	99	TPR	idtaxa070	p	100
beexact2_16s	fl	99	UCR	idtaxa070	p	0
beexact2_16s	fl	99	MCR	idtaxa070	p	0
beexact2_16s	fl	99	OCR	idtaxa070	p	.
beexact2_16s	fl	99	Acc	idtaxa070	p	100
beexact2_16s	fl	99	TPR	idtaxa070	s	48.5
beexact2_16s	fl	99	UCR	idtaxa070	s	51.5
beexact2_16s	fl	99	MCR	idtaxa070	s	0
beexact2_16s	fl	99	OCR	idtaxa070	s	36.5
beexact2_16s	fl	99	Acc	idtaxa070	s	46.4
beexact2_16s	fl	99	TPR	idtaxa080	c	99.6
beexact2_16s	fl	99	UCR	idtaxa080	c	0.4
beexact2_16s	fl	99	MCR	idtaxa080	c	0
beexact2_16s	fl	99	OCR	idtaxa080	c	.
beexact2_16s	fl	99	Acc	idtaxa080	c	99.6
beexact2_16s	fl	99	TPR	idtaxa080	d	100
beexact2_16s	fl	99	UCR	idtaxa080	d	0
beexact2_16s	fl	99	MCR	idtaxa080	d	0
beexact2_16s	fl	99	OCR	idtaxa080	d	.
beexact2_16s	fl	99	Acc	idtaxa080	d	100
beexact2_16s	fl	99	TPR	idtaxa080	f	99.5
beexact2_16s	fl	99	UCR	idtaxa080	f	0.5
beexact2_16s	fl	99	MCR	idtaxa080	f	0
beexact2_16s	fl	99	OCR	idtaxa080	f	.
beexact2_16s	fl	99	Acc	idtaxa080	f	99.5
beexact2_16s	fl	99	TPR	idtaxa080	g	96.1
beexact2_16s	fl	99	UCR	idtaxa080	g	3.9
beexact2_16s	fl	99	MCR	idtaxa080	g	0
beexact2_16s	fl	99	OCR	idtaxa080	g	.
beexact2_16s	fl	99	Acc	idtaxa080	g	96.1
beexact2_16s	fl	99	TPR	idtaxa080	o	99.6
beexact2_16s	fl	99	UCR	idtaxa080	o	0.4
beexact2_16s	fl	99	MCR	idtaxa080	o	0
beexact2_16s	fl	99	OCR	idtaxa080	o	.
beexact2_16s	fl	99	Acc	idtaxa080	o	99.6
beexact2_16s	fl	99	TPR	idtaxa080	p	99.6
beexact2_16s	fl	99	UCR	idtaxa080	p	0.4
beexact2_16s	fl	99	MCR	idtaxa080	p	0
beexact2_16s	fl	99	OCR	idtaxa080	p	.
beexact2_16s	fl	99	Acc	idtaxa080	p	99.6
beexact2_16s	fl	99	TPR	idtaxa080	s	37.1
beexact2_16s	fl	99	UCR	idtaxa080	s	62.9
beexact2_16s	fl	99	MCR	idtaxa080	s	0
beexact2_16s	fl	99	OCR	idtaxa080	s	30.8
beexact2_16s	fl	99	Acc	idtaxa080	s	35.7
beexact2_16s	fl	99	TPR	idtaxa090	c	99.6
beexact2_16s	fl	99	UCR	idtaxa090	c	0.4
beexact2_16s	fl	99	MCR	idtaxa090	c	0
beexact2_16s	fl	99	OCR	idtaxa090	c	.
beexact2_16s	fl	99	Acc	idtaxa090	c	99.6
beexact2_16s	fl	99	TPR	idtaxa090	d	100
beexact2_16s	fl	99	UCR	idtaxa090	d	0
beexact2_16s	fl	99	MCR	idtaxa090	d	0
beexact2_16s	fl	99	OCR	idtaxa090	d	.
beexact2_16s	fl	99	Acc	idtaxa090	d	100
beexact2_16s	fl	99	TPR	idtaxa090	f	99.5
beexact2_16s	fl	99	UCR	idtaxa090	f	0.5
beexact2_16s	fl	99	MCR	idtaxa090	f	0
beexact2_16s	fl	99	OCR	idtaxa090	f	.
beexact2_16s	fl	99	Acc	idtaxa090	f	99.5
beexact2_16s	fl	99	TPR	idtaxa090	g	96.1
beexact2_16s	fl	99	UCR	idtaxa090	g	3.9
beexact2_16s	fl	99	MCR	idtaxa090	g	0
beexact2_16s	fl	99	OCR	idtaxa090	g	.
beexact2_16s	fl	99	Acc	idtaxa090	g	96.1
beexact2_16s	fl	99	TPR	idtaxa090	o	99.6
beexact2_16s	fl	99	UCR	idtaxa090	o	0.4
beexact2_16s	fl	99	MCR	idtaxa090	o	0
beexact2_16s	fl	99	OCR	idtaxa090	o	.
beexact2_16s	fl	99	Acc	idtaxa090	o	99.6
beexact2_16s	fl	99	TPR	idtaxa090	p	99.6
beexact2_16s	fl	99	UCR	idtaxa090	p	0.4
beexact2_16s	fl	99	MCR	idtaxa090	p	0
beexact2_16s	fl	99	OCR	idtaxa090	p	.
beexact2_16s	fl	99	Acc	idtaxa090	p	99.6
beexact2_16s	fl	99	TPR	idtaxa090	s	37.1
beexact2_16s	fl	99	UCR	idtaxa090	s	62.9
beexact2_16s	fl	99	MCR	idtaxa090	s	0
beexact2_16s	fl	99	OCR	idtaxa090	s	30.8
beexact2_16s	fl	99	Acc	idtaxa090	s	35.7
beexact2_16s	fl	99	TPR	idtaxa100	c	99.6
beexact2_16s	fl	99	UCR	idtaxa100	c	0.4
beexact2_16s	fl	99	MCR	idtaxa100	c	0
beexact2_16s	fl	99	OCR	idtaxa100	c	.
beexact2_16s	fl	99	Acc	idtaxa100	c	99.6
beexact2_16s	fl	99	TPR	idtaxa100	d	100
beexact2_16s	fl	99	UCR	idtaxa100	d	0
beexact2_16s	fl	99	MCR	idtaxa100	d	0
beexact2_16s	fl	99	OCR	idtaxa100	d	.
beexact2_16s	fl	99	Acc	idtaxa100	d	100
beexact2_16s	fl	99	TPR	idtaxa100	f	99.5
beexact2_16s	fl	99	UCR	idtaxa100	f	0.5
beexact2_16s	fl	99	MCR	idtaxa100	f	0
beexact2_16s	fl	99	OCR	idtaxa100	f	.
beexact2_16s	fl	99	Acc	idtaxa100	f	99.5
beexact2_16s	fl	99	TPR	idtaxa100	g	96.1
beexact2_16s	fl	99	UCR	idtaxa100	g	3.9
beexact2_16s	fl	99	MCR	idtaxa100	g	0
beexact2_16s	fl	99	OCR	idtaxa100	g	.
beexact2_16s	fl	99	Acc	idtaxa100	g	96.1
beexact2_16s	fl	99	TPR	idtaxa100	o	99.6
beexact2_16s	fl	99	UCR	idtaxa100	o	0.4
beexact2_16s	fl	99	MCR	idtaxa100	o	0
beexact2_16s	fl	99	OCR	idtaxa100	o	.
beexact2_16s	fl	99	Acc	idtaxa100	o	99.6
beexact2_16s	fl	99	TPR	idtaxa100	p	99.6
beexact2_16s	fl	99	UCR	idtaxa100	p	0.4
beexact2_16s	fl	99	MCR	idtaxa100	p	0
beexact2_16s	fl	99	OCR	idtaxa100	p	.
beexact2_16s	fl	99	Acc	idtaxa100	p	99.6
beexact2_16s	fl	99	TPR	idtaxa100	s	37.1
beexact2_16s	fl	99	UCR	idtaxa100	s	62.9
beexact2_16s	fl	99	MCR	idtaxa100	s	0
beexact2_16s	fl	99	OCR	idtaxa100	s	30.8
beexact2_16s	fl	99	Acc	idtaxa100	s	35.7
beexact2_16s	fl	99	TPR	kraken010	c	100
beexact2_16s	fl	99	UCR	kraken010	c	0
beexact2_16s	fl	99	MCR	kraken010	c	0
beexact2_16s	fl	99	OCR	kraken010	c	.
beexact2_16s	fl	99	Acc	kraken010	c	100
beexact2_16s	fl	99	TPR	kraken010	d	100
beexact2_16s	fl	99	UCR	kraken010	d	0
beexact2_16s	fl	99	MCR	kraken010	d	0
beexact2_16s	fl	99	OCR	kraken010	d	.
beexact2_16s	fl	99	Acc	kraken010	d	100
beexact2_16s	fl	99	TPR	kraken010	f	99.3
beexact2_16s	fl	99	UCR	kraken010	f	0
beexact2_16s	fl	99	MCR	kraken010	f	0.7
beexact2_16s	fl	99	OCR	kraken010	f	.
beexact2_16s	fl	99	Acc	kraken010	f	99.3
beexact2_16s	fl	99	TPR	kraken010	g	86
beexact2_16s	fl	99	UCR	kraken010	g	0.7
beexact2_16s	fl	99	MCR	kraken010	g	13.3
beexact2_16s	fl	99	OCR	kraken010	g	.
beexact2_16s	fl	99	Acc	kraken010	g	85.5
beexact2_16s	fl	99	TPR	kraken010	o	100
beexact2_16s	fl	99	UCR	kraken010	o	0
beexact2_16s	fl	99	MCR	kraken010	o	0
beexact2_16s	fl	99	OCR	kraken010	o	.
beexact2_16s	fl	99	Acc	kraken010	o	100
beexact2_16s	fl	99	TPR	kraken010	p	100
beexact2_16s	fl	99	UCR	kraken010	p	0
beexact2_16s	fl	99	MCR	kraken010	p	0
beexact2_16s	fl	99	OCR	kraken010	p	.
beexact2_16s	fl	99	Acc	kraken010	p	100
beexact2_16s	fl	99	TPR	kraken010	s	0
beexact2_16s	fl	99	UCR	kraken010	s	13.6
beexact2_16s	fl	99	MCR	kraken010	s	86.4
beexact2_16s	fl	99	OCR	kraken010	s	88.5
beexact2_16s	fl	99	Acc	kraken010	s	0
beexact2_16s	fl	99	TPR	kraken020	c	100
beexact2_16s	fl	99	UCR	kraken020	c	0
beexact2_16s	fl	99	MCR	kraken020	c	0
beexact2_16s	fl	99	OCR	kraken020	c	.
beexact2_16s	fl	99	Acc	kraken020	c	100
beexact2_16s	fl	99	TPR	kraken020	d	100
beexact2_16s	fl	99	UCR	kraken020	d	0
beexact2_16s	fl	99	MCR	kraken020	d	0
beexact2_16s	fl	99	OCR	kraken020	d	.
beexact2_16s	fl	99	Acc	kraken020	d	100
beexact2_16s	fl	99	TPR	kraken020	f	99.3
beexact2_16s	fl	99	UCR	kraken020	f	0
beexact2_16s	fl	99	MCR	kraken020	f	0.7
beexact2_16s	fl	99	OCR	kraken020	f	.
beexact2_16s	fl	99	Acc	kraken020	f	99.3
beexact2_16s	fl	99	TPR	kraken020	g	86
beexact2_16s	fl	99	UCR	kraken020	g	0.7
beexact2_16s	fl	99	MCR	kraken020	g	13.3
beexact2_16s	fl	99	OCR	kraken020	g	.
beexact2_16s	fl	99	Acc	kraken020	g	85.5
beexact2_16s	fl	99	TPR	kraken020	o	100
beexact2_16s	fl	99	UCR	kraken020	o	0
beexact2_16s	fl	99	MCR	kraken020	o	0
beexact2_16s	fl	99	OCR	kraken020	o	.
beexact2_16s	fl	99	Acc	kraken020	o	100
beexact2_16s	fl	99	TPR	kraken020	p	100
beexact2_16s	fl	99	UCR	kraken020	p	0
beexact2_16s	fl	99	MCR	kraken020	p	0
beexact2_16s	fl	99	OCR	kraken020	p	.
beexact2_16s	fl	99	Acc	kraken020	p	100
beexact2_16s	fl	99	TPR	kraken020	s	0
beexact2_16s	fl	99	UCR	kraken020	s	13.6
beexact2_16s	fl	99	MCR	kraken020	s	86.4
beexact2_16s	fl	99	OCR	kraken020	s	88.5
beexact2_16s	fl	99	Acc	kraken020	s	0
beexact2_16s	fl	99	TPR	kraken030	c	100
beexact2_16s	fl	99	UCR	kraken030	c	0
beexact2_16s	fl	99	MCR	kraken030	c	0
beexact2_16s	fl	99	OCR	kraken030	c	.
beexact2_16s	fl	99	Acc	kraken030	c	100
beexact2_16s	fl	99	TPR	kraken030	d	100
beexact2_16s	fl	99	UCR	kraken030	d	0
beexact2_16s	fl	99	MCR	kraken030	d	0
beexact2_16s	fl	99	OCR	kraken030	d	.
beexact2_16s	fl	99	Acc	kraken030	d	100
beexact2_16s	fl	99	TPR	kraken030	f	99.3
beexact2_16s	fl	99	UCR	kraken030	f	0
beexact2_16s	fl	99	MCR	kraken030	f	0.7
beexact2_16s	fl	99	OCR	kraken030	f	.
beexact2_16s	fl	99	Acc	kraken030	f	99.3
beexact2_16s	fl	99	TPR	kraken030	g	86
beexact2_16s	fl	99	UCR	kraken030	g	0.7
beexact2_16s	fl	99	MCR	kraken030	g	13.3
beexact2_16s	fl	99	OCR	kraken030	g	.
beexact2_16s	fl	99	Acc	kraken030	g	85.5
beexact2_16s	fl	99	TPR	kraken030	o	100
beexact2_16s	fl	99	UCR	kraken030	o	0
beexact2_16s	fl	99	MCR	kraken030	o	0
beexact2_16s	fl	99	OCR	kraken030	o	.
beexact2_16s	fl	99	Acc	kraken030	o	100
beexact2_16s	fl	99	TPR	kraken030	p	100
beexact2_16s	fl	99	UCR	kraken030	p	0
beexact2_16s	fl	99	MCR	kraken030	p	0
beexact2_16s	fl	99	OCR	kraken030	p	.
beexact2_16s	fl	99	Acc	kraken030	p	100
beexact2_16s	fl	99	TPR	kraken030	s	0
beexact2_16s	fl	99	UCR	kraken030	s	13.6
beexact2_16s	fl	99	MCR	kraken030	s	86.4
beexact2_16s	fl	99	OCR	kraken030	s	88.5
beexact2_16s	fl	99	Acc	kraken030	s	0
beexact2_16s	fl	99	TPR	kraken040	c	100
beexact2_16s	fl	99	UCR	kraken040	c	0
beexact2_16s	fl	99	MCR	kraken040	c	0
beexact2_16s	fl	99	OCR	kraken040	c	.
beexact2_16s	fl	99	Acc	kraken040	c	100
beexact2_16s	fl	99	TPR	kraken040	d	100
beexact2_16s	fl	99	UCR	kraken040	d	0
beexact2_16s	fl	99	MCR	kraken040	d	0
beexact2_16s	fl	99	OCR	kraken040	d	.
beexact2_16s	fl	99	Acc	kraken040	d	100
beexact2_16s	fl	99	TPR	kraken040	f	99.3
beexact2_16s	fl	99	UCR	kraken040	f	0
beexact2_16s	fl	99	MCR	kraken040	f	0.7
beexact2_16s	fl	99	OCR	kraken040	f	.
beexact2_16s	fl	99	Acc	kraken040	f	99.3
beexact2_16s	fl	99	TPR	kraken040	g	86
beexact2_16s	fl	99	UCR	kraken040	g	0.7
beexact2_16s	fl	99	MCR	kraken040	g	13.3
beexact2_16s	fl	99	OCR	kraken040	g	.
beexact2_16s	fl	99	Acc	kraken040	g	85.5
beexact2_16s	fl	99	TPR	kraken040	o	100
beexact2_16s	fl	99	UCR	kraken040	o	0
beexact2_16s	fl	99	MCR	kraken040	o	0
beexact2_16s	fl	99	OCR	kraken040	o	.
beexact2_16s	fl	99	Acc	kraken040	o	100
beexact2_16s	fl	99	TPR	kraken040	p	100
beexact2_16s	fl	99	UCR	kraken040	p	0
beexact2_16s	fl	99	MCR	kraken040	p	0
beexact2_16s	fl	99	OCR	kraken040	p	.
beexact2_16s	fl	99	Acc	kraken040	p	100
beexact2_16s	fl	99	TPR	kraken040	s	0
beexact2_16s	fl	99	UCR	kraken040	s	13.6
beexact2_16s	fl	99	MCR	kraken040	s	86.4
beexact2_16s	fl	99	OCR	kraken040	s	88.5
beexact2_16s	fl	99	Acc	kraken040	s	0
beexact2_16s	fl	99	TPR	kraken050	c	100
beexact2_16s	fl	99	UCR	kraken050	c	0
beexact2_16s	fl	99	MCR	kraken050	c	0
beexact2_16s	fl	99	OCR	kraken050	c	.
beexact2_16s	fl	99	Acc	kraken050	c	100
beexact2_16s	fl	99	TPR	kraken050	d	100
beexact2_16s	fl	99	UCR	kraken050	d	0
beexact2_16s	fl	99	MCR	kraken050	d	0
beexact2_16s	fl	99	OCR	kraken050	d	.
beexact2_16s	fl	99	Acc	kraken050	d	100
beexact2_16s	fl	99	TPR	kraken050	f	99.3
beexact2_16s	fl	99	UCR	kraken050	f	0
beexact2_16s	fl	99	MCR	kraken050	f	0.7
beexact2_16s	fl	99	OCR	kraken050	f	.
beexact2_16s	fl	99	Acc	kraken050	f	99.3
beexact2_16s	fl	99	TPR	kraken050	g	86
beexact2_16s	fl	99	UCR	kraken050	g	0.7
beexact2_16s	fl	99	MCR	kraken050	g	13.3
beexact2_16s	fl	99	OCR	kraken050	g	.
beexact2_16s	fl	99	Acc	kraken050	g	85.5
beexact2_16s	fl	99	TPR	kraken050	o	100
beexact2_16s	fl	99	UCR	kraken050	o	0
beexact2_16s	fl	99	MCR	kraken050	o	0
beexact2_16s	fl	99	OCR	kraken050	o	.
beexact2_16s	fl	99	Acc	kraken050	o	100
beexact2_16s	fl	99	TPR	kraken050	p	100
beexact2_16s	fl	99	UCR	kraken050	p	0
beexact2_16s	fl	99	MCR	kraken050	p	0
beexact2_16s	fl	99	OCR	kraken050	p	.
beexact2_16s	fl	99	Acc	kraken050	p	100
beexact2_16s	fl	99	TPR	kraken050	s	0
beexact2_16s	fl	99	UCR	kraken050	s	13.6
beexact2_16s	fl	99	MCR	kraken050	s	86.4
beexact2_16s	fl	99	OCR	kraken050	s	88.5
beexact2_16s	fl	99	Acc	kraken050	s	0
beexact2_16s	fl	99	TPR	kraken060	c	100
beexact2_16s	fl	99	UCR	kraken060	c	0
beexact2_16s	fl	99	MCR	kraken060	c	0
beexact2_16s	fl	99	OCR	kraken060	c	.
beexact2_16s	fl	99	Acc	kraken060	c	100
beexact2_16s	fl	99	TPR	kraken060	d	100
beexact2_16s	fl	99	UCR	kraken060	d	0
beexact2_16s	fl	99	MCR	kraken060	d	0
beexact2_16s	fl	99	OCR	kraken060	d	.
beexact2_16s	fl	99	Acc	kraken060	d	100
beexact2_16s	fl	99	TPR	kraken060	f	99.3
beexact2_16s	fl	99	UCR	kraken060	f	0
beexact2_16s	fl	99	MCR	kraken060	f	0.7
beexact2_16s	fl	99	OCR	kraken060	f	.
beexact2_16s	fl	99	Acc	kraken060	f	99.3
beexact2_16s	fl	99	TPR	kraken060	g	86
beexact2_16s	fl	99	UCR	kraken060	g	0.7
beexact2_16s	fl	99	MCR	kraken060	g	13.3
beexact2_16s	fl	99	OCR	kraken060	g	.
beexact2_16s	fl	99	Acc	kraken060	g	85.5
beexact2_16s	fl	99	TPR	kraken060	o	100
beexact2_16s	fl	99	UCR	kraken060	o	0
beexact2_16s	fl	99	MCR	kraken060	o	0
beexact2_16s	fl	99	OCR	kraken060	o	.
beexact2_16s	fl	99	Acc	kraken060	o	100
beexact2_16s	fl	99	TPR	kraken060	p	100
beexact2_16s	fl	99	UCR	kraken060	p	0
beexact2_16s	fl	99	MCR	kraken060	p	0
beexact2_16s	fl	99	OCR	kraken060	p	.
beexact2_16s	fl	99	Acc	kraken060	p	100
beexact2_16s	fl	99	TPR	kraken060	s	0
beexact2_16s	fl	99	UCR	kraken060	s	13.6
beexact2_16s	fl	99	MCR	kraken060	s	86.4
beexact2_16s	fl	99	OCR	kraken060	s	88.5
beexact2_16s	fl	99	Acc	kraken060	s	0
beexact2_16s	fl	99	TPR	kraken070	c	100
beexact2_16s	fl	99	UCR	kraken070	c	0
beexact2_16s	fl	99	MCR	kraken070	c	0
beexact2_16s	fl	99	OCR	kraken070	c	.
beexact2_16s	fl	99	Acc	kraken070	c	100
beexact2_16s	fl	99	TPR	kraken070	d	100
beexact2_16s	fl	99	UCR	kraken070	d	0
beexact2_16s	fl	99	MCR	kraken070	d	0
beexact2_16s	fl	99	OCR	kraken070	d	.
beexact2_16s	fl	99	Acc	kraken070	d	100
beexact2_16s	fl	99	TPR	kraken070	f	99.3
beexact2_16s	fl	99	UCR	kraken070	f	0
beexact2_16s	fl	99	MCR	kraken070	f	0.7
beexact2_16s	fl	99	OCR	kraken070	f	.
beexact2_16s	fl	99	Acc	kraken070	f	99.3
beexact2_16s	fl	99	TPR	kraken070	g	86
beexact2_16s	fl	99	UCR	kraken070	g	0.7
beexact2_16s	fl	99	MCR	kraken070	g	13.3
beexact2_16s	fl	99	OCR	kraken070	g	.
beexact2_16s	fl	99	Acc	kraken070	g	85.5
beexact2_16s	fl	99	TPR	kraken070	o	100
beexact2_16s	fl	99	UCR	kraken070	o	0
beexact2_16s	fl	99	MCR	kraken070	o	0
beexact2_16s	fl	99	OCR	kraken070	o	.
beexact2_16s	fl	99	Acc	kraken070	o	100
beexact2_16s	fl	99	TPR	kraken070	p	100
beexact2_16s	fl	99	UCR	kraken070	p	0
beexact2_16s	fl	99	MCR	kraken070	p	0
beexact2_16s	fl	99	OCR	kraken070	p	.
beexact2_16s	fl	99	Acc	kraken070	p	100
beexact2_16s	fl	99	TPR	kraken070	s	0
beexact2_16s	fl	99	UCR	kraken070	s	13.6
beexact2_16s	fl	99	MCR	kraken070	s	86.4
beexact2_16s	fl	99	OCR	kraken070	s	88.5
beexact2_16s	fl	99	Acc	kraken070	s	0
beexact2_16s	fl	99	TPR	kraken080	c	99.8
beexact2_16s	fl	99	UCR	kraken080	c	0.2
beexact2_16s	fl	99	MCR	kraken080	c	0
beexact2_16s	fl	99	OCR	kraken080	c	.
beexact2_16s	fl	99	Acc	kraken080	c	99.8
beexact2_16s	fl	99	TPR	kraken080	d	99.8
beexact2_16s	fl	99	UCR	kraken080	d	0.2
beexact2_16s	fl	99	MCR	kraken080	d	0
beexact2_16s	fl	99	OCR	kraken080	d	.
beexact2_16s	fl	99	Acc	kraken080	d	99.8
beexact2_16s	fl	99	TPR	kraken080	f	99
beexact2_16s	fl	99	UCR	kraken080	f	0.2
beexact2_16s	fl	99	MCR	kraken080	f	0.7
beexact2_16s	fl	99	OCR	kraken080	f	.
beexact2_16s	fl	99	Acc	kraken080	f	99
beexact2_16s	fl	99	TPR	kraken080	g	85.7
beexact2_16s	fl	99	UCR	kraken080	g	1
beexact2_16s	fl	99	MCR	kraken080	g	13.3
beexact2_16s	fl	99	OCR	kraken080	g	.
beexact2_16s	fl	99	Acc	kraken080	g	85.3
beexact2_16s	fl	99	TPR	kraken080	o	99.8
beexact2_16s	fl	99	UCR	kraken080	o	0.2
beexact2_16s	fl	99	MCR	kraken080	o	0
beexact2_16s	fl	99	OCR	kraken080	o	.
beexact2_16s	fl	99	Acc	kraken080	o	99.8
beexact2_16s	fl	99	TPR	kraken080	p	99.8
beexact2_16s	fl	99	UCR	kraken080	p	0.2
beexact2_16s	fl	99	MCR	kraken080	p	0
beexact2_16s	fl	99	OCR	kraken080	p	.
beexact2_16s	fl	99	Acc	kraken080	p	99.8
beexact2_16s	fl	99	TPR	kraken080	s	0
beexact2_16s	fl	99	UCR	kraken080	s	13.7
beexact2_16s	fl	99	MCR	kraken080	s	86.3
beexact2_16s	fl	99	OCR	kraken080	s	87.5
beexact2_16s	fl	99	Acc	kraken080	s	0
beexact2_16s	fl	99	TPR	kraken090	c	90.1
beexact2_16s	fl	99	UCR	kraken090	c	9.9
beexact2_16s	fl	99	MCR	kraken090	c	0
beexact2_16s	fl	99	OCR	kraken090	c	.
beexact2_16s	fl	99	Acc	kraken090	c	90.1
beexact2_16s	fl	99	TPR	kraken090	d	90.1
beexact2_16s	fl	99	UCR	kraken090	d	9.9
beexact2_16s	fl	99	MCR	kraken090	d	0
beexact2_16s	fl	99	OCR	kraken090	d	.
beexact2_16s	fl	99	Acc	kraken090	d	90.1
beexact2_16s	fl	99	TPR	kraken090	f	89.3
beexact2_16s	fl	99	UCR	kraken090	f	9.9
beexact2_16s	fl	99	MCR	kraken090	f	0.7
beexact2_16s	fl	99	OCR	kraken090	f	.
beexact2_16s	fl	99	Acc	kraken090	f	89.3
beexact2_16s	fl	99	TPR	kraken090	g	76.9
beexact2_16s	fl	99	UCR	kraken090	g	10.7
beexact2_16s	fl	99	MCR	kraken090	g	12.3
beexact2_16s	fl	99	OCR	kraken090	g	.
beexact2_16s	fl	99	Acc	kraken090	g	76.5
beexact2_16s	fl	99	TPR	kraken090	o	90.1
beexact2_16s	fl	99	UCR	kraken090	o	9.9
beexact2_16s	fl	99	MCR	kraken090	o	0
beexact2_16s	fl	99	OCR	kraken090	o	.
beexact2_16s	fl	99	Acc	kraken090	o	90.1
beexact2_16s	fl	99	TPR	kraken090	p	90.1
beexact2_16s	fl	99	UCR	kraken090	p	9.9
beexact2_16s	fl	99	MCR	kraken090	p	0
beexact2_16s	fl	99	OCR	kraken090	p	.
beexact2_16s	fl	99	Acc	kraken090	p	90.1
beexact2_16s	fl	99	TPR	kraken090	s	0
beexact2_16s	fl	99	UCR	kraken090	s	20.8
beexact2_16s	fl	99	MCR	kraken090	s	79.2
beexact2_16s	fl	99	OCR	kraken090	s	64.4
beexact2_16s	fl	99	Acc	kraken090	s	0
beexact2_16s	fl	99	TPR	kraken100	c	6
beexact2_16s	fl	99	UCR	kraken100	c	94
beexact2_16s	fl	99	MCR	kraken100	c	0
beexact2_16s	fl	99	OCR	kraken100	c	.
beexact2_16s	fl	99	Acc	kraken100	c	6
beexact2_16s	fl	99	TPR	kraken100	d	6
beexact2_16s	fl	99	UCR	kraken100	d	94
beexact2_16s	fl	99	MCR	kraken100	d	0
beexact2_16s	fl	99	OCR	kraken100	d	.
beexact2_16s	fl	99	Acc	kraken100	d	6
beexact2_16s	fl	99	TPR	kraken100	f	5.9
beexact2_16s	fl	99	UCR	kraken100	f	94
beexact2_16s	fl	99	MCR	kraken100	f	0.1
beexact2_16s	fl	99	OCR	kraken100	f	.
beexact2_16s	fl	99	Acc	kraken100	f	5.9
beexact2_16s	fl	99	TPR	kraken100	g	4.9
beexact2_16s	fl	99	UCR	kraken100	g	94
beexact2_16s	fl	99	MCR	kraken100	g	1.1
beexact2_16s	fl	99	OCR	kraken100	g	.
beexact2_16s	fl	99	Acc	kraken100	g	4.9
beexact2_16s	fl	99	TPR	kraken100	o	6
beexact2_16s	fl	99	UCR	kraken100	o	94
beexact2_16s	fl	99	MCR	kraken100	o	0
beexact2_16s	fl	99	OCR	kraken100	o	.
beexact2_16s	fl	99	Acc	kraken100	o	6
beexact2_16s	fl	99	TPR	kraken100	p	6
beexact2_16s	fl	99	UCR	kraken100	p	94
beexact2_16s	fl	99	MCR	kraken100	p	0
beexact2_16s	fl	99	OCR	kraken100	p	.
beexact2_16s	fl	99	Acc	kraken100	p	6
beexact2_16s	fl	99	TPR	kraken100	s	0
beexact2_16s	fl	99	UCR	kraken100	s	94.6
beexact2_16s	fl	99	MCR	kraken100	s	5.4
beexact2_16s	fl	99	OCR	kraken100	s	1
beexact2_16s	fl	99	Acc	kraken100	s	0
beexact2_16s	fl	99	TPR	nbc010	c	100
beexact2_16s	fl	99	UCR	nbc010	c	0
beexact2_16s	fl	99	MCR	nbc010	c	0
beexact2_16s	fl	99	OCR	nbc010	c	.
beexact2_16s	fl	99	Acc	nbc010	c	100
beexact2_16s	fl	99	TPR	nbc010	d	100
beexact2_16s	fl	99	UCR	nbc010	d	0
beexact2_16s	fl	99	MCR	nbc010	d	0
beexact2_16s	fl	99	OCR	nbc010	d	.
beexact2_16s	fl	99	Acc	nbc010	d	100
beexact2_16s	fl	99	TPR	nbc010	f	100
beexact2_16s	fl	99	UCR	nbc010	f	0
beexact2_16s	fl	99	MCR	nbc010	f	0
beexact2_16s	fl	99	OCR	nbc010	f	.
beexact2_16s	fl	99	Acc	nbc010	f	100
beexact2_16s	fl	99	TPR	nbc010	g	99.8
beexact2_16s	fl	99	UCR	nbc010	g	0
beexact2_16s	fl	99	MCR	nbc010	g	0.2
beexact2_16s	fl	99	OCR	nbc010	g	.
beexact2_16s	fl	99	Acc	nbc010	g	99.3
beexact2_16s	fl	99	TPR	nbc010	o	100
beexact2_16s	fl	99	UCR	nbc010	o	0
beexact2_16s	fl	99	MCR	nbc010	o	0
beexact2_16s	fl	99	OCR	nbc010	o	.
beexact2_16s	fl	99	Acc	nbc010	o	100
beexact2_16s	fl	99	TPR	nbc010	p	100
beexact2_16s	fl	99	UCR	nbc010	p	0
beexact2_16s	fl	99	MCR	nbc010	p	0
beexact2_16s	fl	99	OCR	nbc010	p	.
beexact2_16s	fl	99	Acc	nbc010	p	100
beexact2_16s	fl	99	TPR	nbc010	s	92.3
beexact2_16s	fl	99	UCR	nbc010	s	0
beexact2_16s	fl	99	MCR	nbc010	s	7.7
beexact2_16s	fl	99	OCR	nbc010	s	100
beexact2_16s	fl	99	Acc	nbc010	s	82.1
beexact2_16s	fl	99	TPR	nbc020	c	100
beexact2_16s	fl	99	UCR	nbc020	c	0
beexact2_16s	fl	99	MCR	nbc020	c	0
beexact2_16s	fl	99	OCR	nbc020	c	.
beexact2_16s	fl	99	Acc	nbc020	c	100
beexact2_16s	fl	99	TPR	nbc020	d	100
beexact2_16s	fl	99	UCR	nbc020	d	0
beexact2_16s	fl	99	MCR	nbc020	d	0
beexact2_16s	fl	99	OCR	nbc020	d	.
beexact2_16s	fl	99	Acc	nbc020	d	100
beexact2_16s	fl	99	TPR	nbc020	f	100
beexact2_16s	fl	99	UCR	nbc020	f	0
beexact2_16s	fl	99	MCR	nbc020	f	0
beexact2_16s	fl	99	OCR	nbc020	f	.
beexact2_16s	fl	99	Acc	nbc020	f	100
beexact2_16s	fl	99	TPR	nbc020	g	99.8
beexact2_16s	fl	99	UCR	nbc020	g	0
beexact2_16s	fl	99	MCR	nbc020	g	0.2
beexact2_16s	fl	99	OCR	nbc020	g	.
beexact2_16s	fl	99	Acc	nbc020	g	99.3
beexact2_16s	fl	99	TPR	nbc020	o	100
beexact2_16s	fl	99	UCR	nbc020	o	0
beexact2_16s	fl	99	MCR	nbc020	o	0
beexact2_16s	fl	99	OCR	nbc020	o	.
beexact2_16s	fl	99	Acc	nbc020	o	100
beexact2_16s	fl	99	TPR	nbc020	p	100
beexact2_16s	fl	99	UCR	nbc020	p	0
beexact2_16s	fl	99	MCR	nbc020	p	0
beexact2_16s	fl	99	OCR	nbc020	p	.
beexact2_16s	fl	99	Acc	nbc020	p	100
beexact2_16s	fl	99	TPR	nbc020	s	92.3
beexact2_16s	fl	99	UCR	nbc020	s	0
beexact2_16s	fl	99	MCR	nbc020	s	7.7
beexact2_16s	fl	99	OCR	nbc020	s	100
beexact2_16s	fl	99	Acc	nbc020	s	82.1
beexact2_16s	fl	99	TPR	nbc030	c	100
beexact2_16s	fl	99	UCR	nbc030	c	0
beexact2_16s	fl	99	MCR	nbc030	c	0
beexact2_16s	fl	99	OCR	nbc030	c	.
beexact2_16s	fl	99	Acc	nbc030	c	100
beexact2_16s	fl	99	TPR	nbc030	d	100
beexact2_16s	fl	99	UCR	nbc030	d	0
beexact2_16s	fl	99	MCR	nbc030	d	0
beexact2_16s	fl	99	OCR	nbc030	d	.
beexact2_16s	fl	99	Acc	nbc030	d	100
beexact2_16s	fl	99	TPR	nbc030	f	100
beexact2_16s	fl	99	UCR	nbc030	f	0
beexact2_16s	fl	99	MCR	nbc030	f	0
beexact2_16s	fl	99	OCR	nbc030	f	.
beexact2_16s	fl	99	Acc	nbc030	f	100
beexact2_16s	fl	99	TPR	nbc030	g	99.8
beexact2_16s	fl	99	UCR	nbc030	g	0
beexact2_16s	fl	99	MCR	nbc030	g	0.2
beexact2_16s	fl	99	OCR	nbc030	g	.
beexact2_16s	fl	99	Acc	nbc030	g	99.3
beexact2_16s	fl	99	TPR	nbc030	o	100
beexact2_16s	fl	99	UCR	nbc030	o	0
beexact2_16s	fl	99	MCR	nbc030	o	0
beexact2_16s	fl	99	OCR	nbc030	o	.
beexact2_16s	fl	99	Acc	nbc030	o	100
beexact2_16s	fl	99	TPR	nbc030	p	100
beexact2_16s	fl	99	UCR	nbc030	p	0
beexact2_16s	fl	99	MCR	nbc030	p	0
beexact2_16s	fl	99	OCR	nbc030	p	.
beexact2_16s	fl	99	Acc	nbc030	p	100
beexact2_16s	fl	99	TPR	nbc030	s	92.3
beexact2_16s	fl	99	UCR	nbc030	s	0
beexact2_16s	fl	99	MCR	nbc030	s	7.7
beexact2_16s	fl	99	OCR	nbc030	s	98.1
beexact2_16s	fl	99	Acc	nbc030	s	82.3
beexact2_16s	fl	99	TPR	nbc040	c	100
beexact2_16s	fl	99	UCR	nbc040	c	0
beexact2_16s	fl	99	MCR	nbc040	c	0
beexact2_16s	fl	99	OCR	nbc040	c	.
beexact2_16s	fl	99	Acc	nbc040	c	100
beexact2_16s	fl	99	TPR	nbc040	d	100
beexact2_16s	fl	99	UCR	nbc040	d	0
beexact2_16s	fl	99	MCR	nbc040	d	0
beexact2_16s	fl	99	OCR	nbc040	d	.
beexact2_16s	fl	99	Acc	nbc040	d	100
beexact2_16s	fl	99	TPR	nbc040	f	100
beexact2_16s	fl	99	UCR	nbc040	f	0
beexact2_16s	fl	99	MCR	nbc040	f	0
beexact2_16s	fl	99	OCR	nbc040	f	.
beexact2_16s	fl	99	Acc	nbc040	f	100
beexact2_16s	fl	99	TPR	nbc040	g	99.8
beexact2_16s	fl	99	UCR	nbc040	g	0
beexact2_16s	fl	99	MCR	nbc040	g	0.2
beexact2_16s	fl	99	OCR	nbc040	g	.
beexact2_16s	fl	99	Acc	nbc040	g	99.3
beexact2_16s	fl	99	TPR	nbc040	o	100
beexact2_16s	fl	99	UCR	nbc040	o	0
beexact2_16s	fl	99	MCR	nbc040	o	0
beexact2_16s	fl	99	OCR	nbc040	o	.
beexact2_16s	fl	99	Acc	nbc040	o	100
beexact2_16s	fl	99	TPR	nbc040	p	100
beexact2_16s	fl	99	UCR	nbc040	p	0
beexact2_16s	fl	99	MCR	nbc040	p	0
beexact2_16s	fl	99	OCR	nbc040	p	.
beexact2_16s	fl	99	Acc	nbc040	p	100
beexact2_16s	fl	99	TPR	nbc040	s	92.3
beexact2_16s	fl	99	UCR	nbc040	s	0
beexact2_16s	fl	99	MCR	nbc040	s	7.7
beexact2_16s	fl	99	OCR	nbc040	s	97.1
beexact2_16s	fl	99	Acc	nbc040	s	82.4
beexact2_16s	fl	99	TPR	nbc050	c	100
beexact2_16s	fl	99	UCR	nbc050	c	0
beexact2_16s	fl	99	MCR	nbc050	c	0
beexact2_16s	fl	99	OCR	nbc050	c	.
beexact2_16s	fl	99	Acc	nbc050	c	100
beexact2_16s	fl	99	TPR	nbc050	d	100
beexact2_16s	fl	99	UCR	nbc050	d	0
beexact2_16s	fl	99	MCR	nbc050	d	0
beexact2_16s	fl	99	OCR	nbc050	d	.
beexact2_16s	fl	99	Acc	nbc050	d	100
beexact2_16s	fl	99	TPR	nbc050	f	100
beexact2_16s	fl	99	UCR	nbc050	f	0
beexact2_16s	fl	99	MCR	nbc050	f	0
beexact2_16s	fl	99	OCR	nbc050	f	.
beexact2_16s	fl	99	Acc	nbc050	f	100
beexact2_16s	fl	99	TPR	nbc050	g	99.8
beexact2_16s	fl	99	UCR	nbc050	g	0
beexact2_16s	fl	99	MCR	nbc050	g	0.2
beexact2_16s	fl	99	OCR	nbc050	g	.
beexact2_16s	fl	99	Acc	nbc050	g	99.3
beexact2_16s	fl	99	TPR	nbc050	o	100
beexact2_16s	fl	99	UCR	nbc050	o	0
beexact2_16s	fl	99	MCR	nbc050	o	0
beexact2_16s	fl	99	OCR	nbc050	o	.
beexact2_16s	fl	99	Acc	nbc050	o	100
beexact2_16s	fl	99	TPR	nbc050	p	100
beexact2_16s	fl	99	UCR	nbc050	p	0
beexact2_16s	fl	99	MCR	nbc050	p	0
beexact2_16s	fl	99	OCR	nbc050	p	.
beexact2_16s	fl	99	Acc	nbc050	p	100
beexact2_16s	fl	99	TPR	nbc050	s	92.2
beexact2_16s	fl	99	UCR	nbc050	s	0.2
beexact2_16s	fl	99	MCR	nbc050	s	7.6
beexact2_16s	fl	99	OCR	nbc050	s	93.3
beexact2_16s	fl	99	Acc	nbc050	s	82.6
beexact2_16s	fl	99	TPR	nbc060	c	100
beexact2_16s	fl	99	UCR	nbc060	c	0
beexact2_16s	fl	99	MCR	nbc060	c	0
beexact2_16s	fl	99	OCR	nbc060	c	.
beexact2_16s	fl	99	Acc	nbc060	c	100
beexact2_16s	fl	99	TPR	nbc060	d	100
beexact2_16s	fl	99	UCR	nbc060	d	0
beexact2_16s	fl	99	MCR	nbc060	d	0
beexact2_16s	fl	99	OCR	nbc060	d	.
beexact2_16s	fl	99	Acc	nbc060	d	100
beexact2_16s	fl	99	TPR	nbc060	f	100
beexact2_16s	fl	99	UCR	nbc060	f	0
beexact2_16s	fl	99	MCR	nbc060	f	0
beexact2_16s	fl	99	OCR	nbc060	f	.
beexact2_16s	fl	99	Acc	nbc060	f	100
beexact2_16s	fl	99	TPR	nbc060	g	99.6
beexact2_16s	fl	99	UCR	nbc060	g	0.2
beexact2_16s	fl	99	MCR	nbc060	g	0.2
beexact2_16s	fl	99	OCR	nbc060	g	.
beexact2_16s	fl	99	Acc	nbc060	g	99
beexact2_16s	fl	99	TPR	nbc060	o	100
beexact2_16s	fl	99	UCR	nbc060	o	0
beexact2_16s	fl	99	MCR	nbc060	o	0
beexact2_16s	fl	99	OCR	nbc060	o	.
beexact2_16s	fl	99	Acc	nbc060	o	100
beexact2_16s	fl	99	TPR	nbc060	p	100
beexact2_16s	fl	99	UCR	nbc060	p	0
beexact2_16s	fl	99	MCR	nbc060	p	0
beexact2_16s	fl	99	OCR	nbc060	p	.
beexact2_16s	fl	99	Acc	nbc060	p	100
beexact2_16s	fl	99	TPR	nbc060	s	90.4
beexact2_16s	fl	99	UCR	nbc060	s	3
beexact2_16s	fl	99	MCR	nbc060	s	6.7
beexact2_16s	fl	99	OCR	nbc060	s	88.5
beexact2_16s	fl	99	Acc	nbc060	s	81.5
beexact2_16s	fl	99	TPR	nbc070	c	100
beexact2_16s	fl	99	UCR	nbc070	c	0
beexact2_16s	fl	99	MCR	nbc070	c	0
beexact2_16s	fl	99	OCR	nbc070	c	.
beexact2_16s	fl	99	Acc	nbc070	c	100
beexact2_16s	fl	99	TPR	nbc070	d	100
beexact2_16s	fl	99	UCR	nbc070	d	0
beexact2_16s	fl	99	MCR	nbc070	d	0
beexact2_16s	fl	99	OCR	nbc070	d	.
beexact2_16s	fl	99	Acc	nbc070	d	100
beexact2_16s	fl	99	TPR	nbc070	f	100
beexact2_16s	fl	99	UCR	nbc070	f	0
beexact2_16s	fl	99	MCR	nbc070	f	0
beexact2_16s	fl	99	OCR	nbc070	f	.
beexact2_16s	fl	99	Acc	nbc070	f	100
beexact2_16s	fl	99	TPR	nbc070	g	99.5
beexact2_16s	fl	99	UCR	nbc070	g	0.3
beexact2_16s	fl	99	MCR	nbc070	g	0.2
beexact2_16s	fl	99	OCR	nbc070	g	.
beexact2_16s	fl	99	Acc	nbc070	g	99
beexact2_16s	fl	99	TPR	nbc070	o	100
beexact2_16s	fl	99	UCR	nbc070	o	0
beexact2_16s	fl	99	MCR	nbc070	o	0
beexact2_16s	fl	99	OCR	nbc070	o	.
beexact2_16s	fl	99	Acc	nbc070	o	100
beexact2_16s	fl	99	TPR	nbc070	p	100
beexact2_16s	fl	99	UCR	nbc070	p	0
beexact2_16s	fl	99	MCR	nbc070	p	0
beexact2_16s	fl	99	OCR	nbc070	p	.
beexact2_16s	fl	99	Acc	nbc070	p	100
beexact2_16s	fl	99	TPR	nbc070	s	89.2
beexact2_16s	fl	99	UCR	nbc070	s	5
beexact2_16s	fl	99	MCR	nbc070	s	5.8
beexact2_16s	fl	99	OCR	nbc070	s	79.8
beexact2_16s	fl	99	Acc	nbc070	s	81.2
beexact2_16s	fl	99	TPR	nbc080	c	100
beexact2_16s	fl	99	UCR	nbc080	c	0
beexact2_16s	fl	99	MCR	nbc080	c	0
beexact2_16s	fl	99	OCR	nbc080	c	.
beexact2_16s	fl	99	Acc	nbc080	c	100
beexact2_16s	fl	99	TPR	nbc080	d	100
beexact2_16s	fl	99	UCR	nbc080	d	0
beexact2_16s	fl	99	MCR	nbc080	d	0
beexact2_16s	fl	99	OCR	nbc080	d	.
beexact2_16s	fl	99	Acc	nbc080	d	100
beexact2_16s	fl	99	TPR	nbc080	f	100
beexact2_16s	fl	99	UCR	nbc080	f	0
beexact2_16s	fl	99	MCR	nbc080	f	0
beexact2_16s	fl	99	OCR	nbc080	f	.
beexact2_16s	fl	99	Acc	nbc080	f	100
beexact2_16s	fl	99	TPR	nbc080	g	99.5
beexact2_16s	fl	99	UCR	nbc080	g	0.4
beexact2_16s	fl	99	MCR	nbc080	g	0.1
beexact2_16s	fl	99	OCR	nbc080	g	.
beexact2_16s	fl	99	Acc	nbc080	g	99.3
beexact2_16s	fl	99	TPR	nbc080	o	100
beexact2_16s	fl	99	UCR	nbc080	o	0
beexact2_16s	fl	99	MCR	nbc080	o	0
beexact2_16s	fl	99	OCR	nbc080	o	.
beexact2_16s	fl	99	Acc	nbc080	o	100
beexact2_16s	fl	99	TPR	nbc080	p	100
beexact2_16s	fl	99	UCR	nbc080	p	0
beexact2_16s	fl	99	MCR	nbc080	p	0
beexact2_16s	fl	99	OCR	nbc080	p	.
beexact2_16s	fl	99	Acc	nbc080	p	100
beexact2_16s	fl	99	TPR	nbc080	s	87.4
beexact2_16s	fl	99	UCR	nbc080	s	7.1
beexact2_16s	fl	99	MCR	nbc080	s	5.5
beexact2_16s	fl	99	OCR	nbc080	s	71.2
beexact2_16s	fl	99	Acc	nbc080	s	80.3
beexact2_16s	fl	99	TPR	nbc090	c	100
beexact2_16s	fl	99	UCR	nbc090	c	0
beexact2_16s	fl	99	MCR	nbc090	c	0
beexact2_16s	fl	99	OCR	nbc090	c	.
beexact2_16s	fl	99	Acc	nbc090	c	100
beexact2_16s	fl	99	TPR	nbc090	d	100
beexact2_16s	fl	99	UCR	nbc090	d	0
beexact2_16s	fl	99	MCR	nbc090	d	0
beexact2_16s	fl	99	OCR	nbc090	d	.
beexact2_16s	fl	99	Acc	nbc090	d	100
beexact2_16s	fl	99	TPR	nbc090	f	100
beexact2_16s	fl	99	UCR	nbc090	f	0
beexact2_16s	fl	99	MCR	nbc090	f	0
beexact2_16s	fl	99	OCR	nbc090	f	.
beexact2_16s	fl	99	Acc	nbc090	f	100
beexact2_16s	fl	99	TPR	nbc090	g	99
beexact2_16s	fl	99	UCR	nbc090	g	0.9
beexact2_16s	fl	99	MCR	nbc090	g	0.1
beexact2_16s	fl	99	OCR	nbc090	g	.
beexact2_16s	fl	99	Acc	nbc090	g	98.8
beexact2_16s	fl	99	TPR	nbc090	o	100
beexact2_16s	fl	99	UCR	nbc090	o	0
beexact2_16s	fl	99	MCR	nbc090	o	0
beexact2_16s	fl	99	OCR	nbc090	o	.
beexact2_16s	fl	99	Acc	nbc090	o	100
beexact2_16s	fl	99	TPR	nbc090	p	100
beexact2_16s	fl	99	UCR	nbc090	p	0
beexact2_16s	fl	99	MCR	nbc090	p	0
beexact2_16s	fl	99	OCR	nbc090	p	.
beexact2_16s	fl	99	Acc	nbc090	p	100
beexact2_16s	fl	99	TPR	nbc090	s	83.9
beexact2_16s	fl	99	UCR	nbc090	s	11.7
beexact2_16s	fl	99	MCR	nbc090	s	4.4
beexact2_16s	fl	99	OCR	nbc090	s	67.3
beexact2_16s	fl	99	Acc	nbc090	s	77.5
beexact2_16s	fl	99	TPR	nbc100	c	100
beexact2_16s	fl	99	UCR	nbc100	c	0
beexact2_16s	fl	99	MCR	nbc100	c	0
beexact2_16s	fl	99	OCR	nbc100	c	.
beexact2_16s	fl	99	Acc	nbc100	c	100
beexact2_16s	fl	99	TPR	nbc100	d	100
beexact2_16s	fl	99	UCR	nbc100	d	0
beexact2_16s	fl	99	MCR	nbc100	d	0
beexact2_16s	fl	99	OCR	nbc100	d	.
beexact2_16s	fl	99	Acc	nbc100	d	100
beexact2_16s	fl	99	TPR	nbc100	f	99.8
beexact2_16s	fl	99	UCR	nbc100	f	0.2
beexact2_16s	fl	99	MCR	nbc100	f	0
beexact2_16s	fl	99	OCR	nbc100	f	.
beexact2_16s	fl	99	Acc	nbc100	f	99.8
beexact2_16s	fl	99	TPR	nbc100	g	98.2
beexact2_16s	fl	99	UCR	nbc100	g	1.8
beexact2_16s	fl	99	MCR	nbc100	g	0
beexact2_16s	fl	99	OCR	nbc100	g	.
beexact2_16s	fl	99	Acc	nbc100	g	98.1
beexact2_16s	fl	99	TPR	nbc100	o	100
beexact2_16s	fl	99	UCR	nbc100	o	0
beexact2_16s	fl	99	MCR	nbc100	o	0
beexact2_16s	fl	99	OCR	nbc100	o	.
beexact2_16s	fl	99	Acc	nbc100	o	100
beexact2_16s	fl	99	TPR	nbc100	p	100
beexact2_16s	fl	99	UCR	nbc100	p	0
beexact2_16s	fl	99	MCR	nbc100	p	0
beexact2_16s	fl	99	OCR	nbc100	p	.
beexact2_16s	fl	99	Acc	nbc100	p	100
beexact2_16s	fl	99	TPR	nbc100	s	71.9
beexact2_16s	fl	99	UCR	nbc100	s	25.9
beexact2_16s	fl	99	MCR	nbc100	s	2.1
beexact2_16s	fl	99	OCR	nbc100	s	50
beexact2_16s	fl	99	Acc	nbc100	s	67.7
beexact2_16s	fl	99	TPR	q2nb010	c	100
beexact2_16s	fl	99	UCR	q2nb010	c	0
beexact2_16s	fl	99	MCR	q2nb010	c	0
beexact2_16s	fl	99	OCR	q2nb010	c	.
beexact2_16s	fl	99	Acc	q2nb010	c	100
beexact2_16s	fl	99	TPR	q2nb010	d	100
beexact2_16s	fl	99	UCR	q2nb010	d	0
beexact2_16s	fl	99	MCR	q2nb010	d	0
beexact2_16s	fl	99	OCR	q2nb010	d	.
beexact2_16s	fl	99	Acc	q2nb010	d	100
beexact2_16s	fl	99	TPR	q2nb010	f	100
beexact2_16s	fl	99	UCR	q2nb010	f	0
beexact2_16s	fl	99	MCR	q2nb010	f	0
beexact2_16s	fl	99	OCR	q2nb010	f	.
beexact2_16s	fl	99	Acc	q2nb010	f	100
beexact2_16s	fl	99	TPR	q2nb010	g	99.7
beexact2_16s	fl	99	UCR	q2nb010	g	0
beexact2_16s	fl	99	MCR	q2nb010	g	0.3
beexact2_16s	fl	99	OCR	q2nb010	g	.
beexact2_16s	fl	99	Acc	q2nb010	g	99.2
beexact2_16s	fl	99	TPR	q2nb010	o	100
beexact2_16s	fl	99	UCR	q2nb010	o	0
beexact2_16s	fl	99	MCR	q2nb010	o	0
beexact2_16s	fl	99	OCR	q2nb010	o	.
beexact2_16s	fl	99	Acc	q2nb010	o	100
beexact2_16s	fl	99	TPR	q2nb010	p	100
beexact2_16s	fl	99	UCR	q2nb010	p	0
beexact2_16s	fl	99	MCR	q2nb010	p	0
beexact2_16s	fl	99	OCR	q2nb010	p	.
beexact2_16s	fl	99	Acc	q2nb010	p	100
beexact2_16s	fl	99	TPR	q2nb010	s	91.6
beexact2_16s	fl	99	UCR	q2nb010	s	0
beexact2_16s	fl	99	MCR	q2nb010	s	8.4
beexact2_16s	fl	99	OCR	q2nb010	s	100
beexact2_16s	fl	99	Acc	q2nb010	s	81.5
beexact2_16s	fl	99	TPR	q2nb020	c	100
beexact2_16s	fl	99	UCR	q2nb020	c	0
beexact2_16s	fl	99	MCR	q2nb020	c	0
beexact2_16s	fl	99	OCR	q2nb020	c	.
beexact2_16s	fl	99	Acc	q2nb020	c	100
beexact2_16s	fl	99	TPR	q2nb020	d	100
beexact2_16s	fl	99	UCR	q2nb020	d	0
beexact2_16s	fl	99	MCR	q2nb020	d	0
beexact2_16s	fl	99	OCR	q2nb020	d	.
beexact2_16s	fl	99	Acc	q2nb020	d	100
beexact2_16s	fl	99	TPR	q2nb020	f	100
beexact2_16s	fl	99	UCR	q2nb020	f	0
beexact2_16s	fl	99	MCR	q2nb020	f	0
beexact2_16s	fl	99	OCR	q2nb020	f	.
beexact2_16s	fl	99	Acc	q2nb020	f	100
beexact2_16s	fl	99	TPR	q2nb020	g	99.7
beexact2_16s	fl	99	UCR	q2nb020	g	0
beexact2_16s	fl	99	MCR	q2nb020	g	0.3
beexact2_16s	fl	99	OCR	q2nb020	g	.
beexact2_16s	fl	99	Acc	q2nb020	g	99.2
beexact2_16s	fl	99	TPR	q2nb020	o	100
beexact2_16s	fl	99	UCR	q2nb020	o	0
beexact2_16s	fl	99	MCR	q2nb020	o	0
beexact2_16s	fl	99	OCR	q2nb020	o	.
beexact2_16s	fl	99	Acc	q2nb020	o	100
beexact2_16s	fl	99	TPR	q2nb020	p	100
beexact2_16s	fl	99	UCR	q2nb020	p	0
beexact2_16s	fl	99	MCR	q2nb020	p	0
beexact2_16s	fl	99	OCR	q2nb020	p	.
beexact2_16s	fl	99	Acc	q2nb020	p	100
beexact2_16s	fl	99	TPR	q2nb020	s	91.6
beexact2_16s	fl	99	UCR	q2nb020	s	0
beexact2_16s	fl	99	MCR	q2nb020	s	8.4
beexact2_16s	fl	99	OCR	q2nb020	s	98.1
beexact2_16s	fl	99	Acc	q2nb020	s	81.7
beexact2_16s	fl	99	TPR	q2nb030	c	100
beexact2_16s	fl	99	UCR	q2nb030	c	0
beexact2_16s	fl	99	MCR	q2nb030	c	0
beexact2_16s	fl	99	OCR	q2nb030	c	.
beexact2_16s	fl	99	Acc	q2nb030	c	100
beexact2_16s	fl	99	TPR	q2nb030	d	100
beexact2_16s	fl	99	UCR	q2nb030	d	0
beexact2_16s	fl	99	MCR	q2nb030	d	0
beexact2_16s	fl	99	OCR	q2nb030	d	.
beexact2_16s	fl	99	Acc	q2nb030	d	100
beexact2_16s	fl	99	TPR	q2nb030	f	100
beexact2_16s	fl	99	UCR	q2nb030	f	0
beexact2_16s	fl	99	MCR	q2nb030	f	0
beexact2_16s	fl	99	OCR	q2nb030	f	.
beexact2_16s	fl	99	Acc	q2nb030	f	100
beexact2_16s	fl	99	TPR	q2nb030	g	99.7
beexact2_16s	fl	99	UCR	q2nb030	g	0
beexact2_16s	fl	99	MCR	q2nb030	g	0.3
beexact2_16s	fl	99	OCR	q2nb030	g	.
beexact2_16s	fl	99	Acc	q2nb030	g	99.2
beexact2_16s	fl	99	TPR	q2nb030	o	100
beexact2_16s	fl	99	UCR	q2nb030	o	0
beexact2_16s	fl	99	MCR	q2nb030	o	0
beexact2_16s	fl	99	OCR	q2nb030	o	.
beexact2_16s	fl	99	Acc	q2nb030	o	100
beexact2_16s	fl	99	TPR	q2nb030	p	100
beexact2_16s	fl	99	UCR	q2nb030	p	0
beexact2_16s	fl	99	MCR	q2nb030	p	0
beexact2_16s	fl	99	OCR	q2nb030	p	.
beexact2_16s	fl	99	Acc	q2nb030	p	100
beexact2_16s	fl	99	TPR	q2nb030	s	91.6
beexact2_16s	fl	99	UCR	q2nb030	s	0
beexact2_16s	fl	99	MCR	q2nb030	s	8.4
beexact2_16s	fl	99	OCR	q2nb030	s	96.2
beexact2_16s	fl	99	Acc	q2nb030	s	81.8
beexact2_16s	fl	99	TPR	q2nb040	c	100
beexact2_16s	fl	99	UCR	q2nb040	c	0
beexact2_16s	fl	99	MCR	q2nb040	c	0
beexact2_16s	fl	99	OCR	q2nb040	c	.
beexact2_16s	fl	99	Acc	q2nb040	c	100
beexact2_16s	fl	99	TPR	q2nb040	d	100
beexact2_16s	fl	99	UCR	q2nb040	d	0
beexact2_16s	fl	99	MCR	q2nb040	d	0
beexact2_16s	fl	99	OCR	q2nb040	d	.
beexact2_16s	fl	99	Acc	q2nb040	d	100
beexact2_16s	fl	99	TPR	q2nb040	f	100
beexact2_16s	fl	99	UCR	q2nb040	f	0
beexact2_16s	fl	99	MCR	q2nb040	f	0
beexact2_16s	fl	99	OCR	q2nb040	f	.
beexact2_16s	fl	99	Acc	q2nb040	f	100
beexact2_16s	fl	99	TPR	q2nb040	g	99.6
beexact2_16s	fl	99	UCR	q2nb040	g	0.1
beexact2_16s	fl	99	MCR	q2nb040	g	0.3
beexact2_16s	fl	99	OCR	q2nb040	g	.
beexact2_16s	fl	99	Acc	q2nb040	g	99.4
beexact2_16s	fl	99	TPR	q2nb040	o	100
beexact2_16s	fl	99	UCR	q2nb040	o	0
beexact2_16s	fl	99	MCR	q2nb040	o	0
beexact2_16s	fl	99	OCR	q2nb040	o	.
beexact2_16s	fl	99	Acc	q2nb040	o	100
beexact2_16s	fl	99	TPR	q2nb040	p	100
beexact2_16s	fl	99	UCR	q2nb040	p	0
beexact2_16s	fl	99	MCR	q2nb040	p	0
beexact2_16s	fl	99	OCR	q2nb040	p	.
beexact2_16s	fl	99	Acc	q2nb040	p	100
beexact2_16s	fl	99	TPR	q2nb040	s	91.4
beexact2_16s	fl	99	UCR	q2nb040	s	0.4
beexact2_16s	fl	99	MCR	q2nb040	s	8.2
beexact2_16s	fl	99	OCR	q2nb040	s	91.3
beexact2_16s	fl	99	Acc	q2nb040	s	82.2
beexact2_16s	fl	99	TPR	q2nb050	c	100
beexact2_16s	fl	99	UCR	q2nb050	c	0
beexact2_16s	fl	99	MCR	q2nb050	c	0
beexact2_16s	fl	99	OCR	q2nb050	c	.
beexact2_16s	fl	99	Acc	q2nb050	c	100
beexact2_16s	fl	99	TPR	q2nb050	d	100
beexact2_16s	fl	99	UCR	q2nb050	d	0
beexact2_16s	fl	99	MCR	q2nb050	d	0
beexact2_16s	fl	99	OCR	q2nb050	d	.
beexact2_16s	fl	99	Acc	q2nb050	d	100
beexact2_16s	fl	99	TPR	q2nb050	f	100
beexact2_16s	fl	99	UCR	q2nb050	f	0
beexact2_16s	fl	99	MCR	q2nb050	f	0
beexact2_16s	fl	99	OCR	q2nb050	f	.
beexact2_16s	fl	99	Acc	q2nb050	f	100
beexact2_16s	fl	99	TPR	q2nb050	g	99.6
beexact2_16s	fl	99	UCR	q2nb050	g	0.1
beexact2_16s	fl	99	MCR	q2nb050	g	0.3
beexact2_16s	fl	99	OCR	q2nb050	g	.
beexact2_16s	fl	99	Acc	q2nb050	g	99.4
beexact2_16s	fl	99	TPR	q2nb050	o	100
beexact2_16s	fl	99	UCR	q2nb050	o	0
beexact2_16s	fl	99	MCR	q2nb050	o	0
beexact2_16s	fl	99	OCR	q2nb050	o	.
beexact2_16s	fl	99	Acc	q2nb050	o	100
beexact2_16s	fl	99	TPR	q2nb050	p	100
beexact2_16s	fl	99	UCR	q2nb050	p	0
beexact2_16s	fl	99	MCR	q2nb050	p	0
beexact2_16s	fl	99	OCR	q2nb050	p	.
beexact2_16s	fl	99	Acc	q2nb050	p	100
beexact2_16s	fl	99	TPR	q2nb050	s	91.2
beexact2_16s	fl	99	UCR	q2nb050	s	0.6
beexact2_16s	fl	99	MCR	q2nb050	s	8.2
beexact2_16s	fl	99	OCR	q2nb050	s	83.7
beexact2_16s	fl	99	Acc	q2nb050	s	82.7
beexact2_16s	fl	99	TPR	q2nb060	c	100
beexact2_16s	fl	99	UCR	q2nb060	c	0
beexact2_16s	fl	99	MCR	q2nb060	c	0
beexact2_16s	fl	99	OCR	q2nb060	c	.
beexact2_16s	fl	99	Acc	q2nb060	c	100
beexact2_16s	fl	99	TPR	q2nb060	d	100
[truncated: 8,919 more rows]

## Sheet: G
Data S1-G. nrQS-V3V4, nrQS-V4, nrQS-V4V5, and nrQS-V5V6 ASVs.
[truncated: 23,746 more rows]

[truncated: 3 more sheets: H, I, J]
